# Supplementary material for: N-Cyclo­hexyl-N-(prop-2-en-1-yl)benzene­sulfonamide
Source: Acta Crystallogr Sect E Struct Rep Online. 2009 Nov 18;65(Pt 12):o3102. doi: 10.1107/S1600536809048077 (PMC2972124; doi:10.1107/S1600536809048077)
Supplement: Supplementary file 2 [file e-65-o3102-Isup2.hkl]

# 
# h,k,l, Fc-squared, Fo-squared, sigma(Fo-squared) and status flag 
# 
data_I
_shelx_title ' ZHR10_0m in P2(1)/n' 
_shelx_refln_list_code          4 
_shelx_F_calc_maximum      162.01 
_exptl_crystal_F_000       600.00 
_reflns_d_resolution_high  0.7504 
 
loop_ 
 _symmetry_equiv_pos_as_xyz 
 'x, y, z' 
 '-x+1/2, y+1/2, -z+1/2' 
 '-x, -y, -z' 
 'x-1/2, -y-1/2, z-1/2' 
 
_cell_length_a     8.4911 
_cell_length_b    11.4176 
_cell_length_c    15.6274 
_cell_angle_alpha  90.000 
_cell_angle_beta   94.188 
_cell_angle_gamma  90.000 
 
_shelx_F_squared_multiplier     1.000 
 
loop_ 
 _refln_index_h 
 _refln_index_k 
 _refln_index_l 
 _refln_F_squared_calc 
 _refln_F_squared_meas 
 _refln_F_squared_sigma 
 _refln_observed_status 
   2   0   0     8468.02     8656.46    104.18 o 
   4   0   0     1299.83     1350.52     22.28 o 
   6   0   0        5.70        2.11      2.25 o 
   8   0   0      224.41      222.29     12.30 o 
  10   0   0        0.46        0.16     12.34 o 
   1   1   0     1421.65     1397.46     12.29 o 
   2   1   0     6247.09     6131.26     56.58 o 
   3   1   0      773.45      780.23      8.90 o 
   4   1   0      300.43      309.19      5.51 o 
   5   1   0       57.80       67.98      3.33 o 
   6   1   0      204.64      190.31      5.29 o 
   7   1   0      223.75      222.07      9.97 o 
   8   1   0       33.06       34.30      5.00 o 
   9   1   0        0.21        1.63      4.83 o 
  10   1   0       57.03       54.92     16.11 o 
  11   1   0        1.01       12.72      9.12 o 
   0   2   0     5185.31     5281.59     60.74 o 
   1   2   0     1753.64     1714.15     14.58 o 
   2   2   0      347.82      379.40      4.53 o 
   3   2   0     2116.57     2095.64     21.53 o 
   4   2   0      595.70      611.39      9.03 o 
   5   2   0       53.78       48.06      2.97 o 
   6   2   0      337.73      352.29      8.30 o 
   7   2   0        8.15        9.77      3.09 o 
   8   2   0       10.03        3.55      4.66 o 
   9   2   0        0.04       -4.42      5.41 o 
  10   2   0       18.87        5.02     13.29 o 
  11   2   0        8.17       12.26     10.39 o 
   1   3   0      724.71      637.81      6.01 o 
   2   3   0      135.25      142.50      3.26 o 
   3   3   0      168.65      203.20      4.33 o 
   4   3   0       33.71       33.97      1.95 o 
   5   3   0      216.81      223.96      6.25 o 
   6   3   0        2.45        0.36      2.58 o 
   7   3   0      328.98      310.46      9.86 o 
   8   3   0        8.89        6.09      3.76 o 
   9   3   0       20.45       13.68      6.02 o 
  10   3   0        8.62        4.99      6.46 o 
  11   3   0       10.87       -8.04     15.89 o 
   0   4   0      189.18      176.63      3.00 o 
   1   4   0      522.30      573.13      6.92 o 
   2   4   0      107.91      134.66      2.44 o 
   3   4   0     1643.95     1637.24     16.59 o 
   4   4   0      391.28      413.08      6.93 o 
   5   4   0     1176.42     1195.81     14.86 o 
   6   4   0      286.87      285.83      7.13 o 
   7   4   0      154.68      184.21      7.65 o 
   8   4   0        1.15       -2.12      3.48 o 
   9   4   0        1.18       -2.55      5.36 o 
  10   4   0        2.09        3.60      6.39 o 
   1   5   0      556.30      542.28      7.16 o 
   2   5   0      565.64      581.49      8.02 o 
   3   5   0       28.98       16.13      1.61 o 
   4   5   0        0.14        0.15      1.88 o 
   5   5   0      436.18      454.18      7.96 o 
   6   5   0       16.35       10.41      3.21 o 
   7   5   0      156.08      163.10      7.58 o 
   8   5   0       45.05       42.17      5.39 o 
   9   5   0       25.80       20.45      6.57 o 
  10   5   0        2.74        1.46      7.18 o 
   0   6   0      745.88      731.49     16.04 o 
   1   6   0      650.18      686.77      9.34 o 
   2   6   0      819.54      901.80     13.04 o 
   3   6   0      627.58      621.85      8.41 o 
   4   6   0       77.94       86.41      3.30 o 
   5   6   0       15.29       25.97      3.16 o 
   6   6   0      116.56      126.51      5.98 o 
   7   6   0       48.00       45.97      5.53 o 
   8   6   0        1.52        0.42      4.56 o 
   9   6   0        0.27        6.14      6.68 o 
  10   6   0        0.12        2.14      7.61 o 
   1   7   0       50.66       52.47      2.21 o 
   2   7   0      189.64      215.77      4.66 o 
   3   7   0       16.35       23.37      2.61 o 
   4   7   0      118.37      121.95      5.76 o 
   5   7   0        3.33        2.76      2.92 o 
   6   7   0      531.90      456.11     10.93 o 
   7   7   0       32.86       27.72      5.16 o 
   8   7   0       54.41       61.75      7.61 o 
   9   7   0        9.54        8.99      6.78 o 
  10   7   0       19.63       20.38     10.89 o 
   0   8   0     1540.97     1548.78     39.02 o 
   1   8   0       41.13       39.34      2.91 o 
   2   8   0      210.90      202.48      4.73 o 
   3   8   0       11.98        6.70      2.27 o 
   4   8   0       28.81       41.76      3.32 o 
   5   8   0        5.65        6.19      4.10 o 
   6   8   0        0.38        0.35      4.23 o 
   7   8   0        8.37       -0.05      5.11 o 
   8   8   0        1.76       -2.49      6.77 o 
   9   8   0        7.53        5.07      8.79 o 
   1   9   0       46.36       48.79      3.11 o 
   2   9   0        1.36        1.91      2.10 o 
   3   9   0      237.72      248.44      6.75 o 
   4   9   0       70.54       75.35      7.23 o 
   5   9   0       80.50       74.17     10.18 o 
   6   9   0        3.69        5.20      4.56 o 
   7   9   0       12.54       10.22      5.98 o 
   8   9   0       10.25        8.02     13.40 o 
   9   9   0       13.63       18.87      9.09 o 
   0  10   0      241.13      231.02      8.96 o 
   1  10   0       44.69       38.96      4.40 o 
   2  10   0       77.13       77.01      4.42 o 
   3  10   0        4.04        7.30      3.06 o 
   4  10   0       32.87       28.26      4.07 o 
   5  10   0        0.95       -3.87      3.87 o 
   6  10   0       13.18       25.97      5.44 o 
   7  10   0       20.32       31.86      9.73 o 
   8  10   0        8.87        2.42      6.45 o 
   1  11   0       18.40       15.66      3.56 o 
   2  11   0        3.05        2.72      3.30 o 
   3  11   0       73.62       72.04      4.65 o 
   4  11   0        2.18        0.63      3.31 o 
   5  11   0       17.42       19.83      4.84 o 
   6  11   0        4.00        3.49      4.89 o 
   7  11   0       13.93       33.41      9.79 o 
   0  12   0       29.79       26.30      6.08 o 
   1  12   0       11.98        5.58      4.91 o 
   2  12   0        6.65        2.95      3.59 o 
   3  12   0       16.54       24.24      5.89 o 
   4  12   0        0.09       -1.33      3.40 o 
   5  12   0       20.79       29.07      5.35 o 
   6  12   0        2.74        1.85      5.15 o 
   1  13   0        0.33        2.51      3.63 o 
   2  13   0        1.25       -1.59      3.41 o 
   3  13   0        0.00        4.66      3.75 o 
   4  13   0        2.49       -3.01      3.97 o 
   5  13   0       12.58       13.58      4.93 o 
   0  14   0       13.09        1.15      5.57 o 
   1  14   0       20.96       30.49      7.63 o 
   2  14   0        3.86        6.32      5.72 o 
   3  14   0       15.39        7.11      6.51 o 
   4  14   0        4.45       -5.71      7.72 o 
   1  15   0        0.49       -1.75      7.04 o 
 -11   0   1       13.89        1.59     14.42 o 
  -9   0   1        2.73        9.66     10.82 o 
  -7   0   1       79.49       74.13      4.98 o 
  -5   0   1       12.52        7.84      2.49 o 
  -3   0   1     3402.61     3325.54     45.33 o 
  -1   0   1     6577.87     6873.13    126.83 o 
   1   0   1    11718.17    11008.12    146.07 o 
   3   0   1     2243.51     2346.29     30.01 o 
   5   0   1       96.70       88.72      3.90 o 
   7   0   1        0.91        4.33      5.30 o 
   9   0   1       25.82       26.39      8.58 o 
  11   0   1       10.55        2.40     14.12 o 
 -11   1   1       15.96        8.76     18.12 o 
 -10   1   1        2.12       -1.53      6.69 o 
  -9   1   1       22.29       26.36      6.17 o 
  -8   1   1       15.01       12.38      4.56 o 
  -7   1   1       59.82       67.46      5.40 o 
  -6   1   1       16.32       14.10      2.35 o 
  -5   1   1       31.93       28.72      2.60 o 
  -4   1   1       57.96       58.18      3.45 o 
  -3   1   1      413.60      363.09      5.47 o 
  -2   1   1     2707.49     2775.87     27.59 o 
  -1   1   1      134.47      141.21      2.08 o 
   0   1   1      138.21       93.47      3.89 o 
   1   1   1     4073.90     3809.65     35.27 o 
   2   1   1      601.03      566.04      6.89 o 
   3   1   1        8.85       12.45      1.40 o 
   4   1   1      212.45      195.89      4.35 o 
   5   1   1       76.81       82.64      3.36 o 
   6   1   1       16.56       15.52      2.45 o 
   7   1   1      137.95      128.18      7.10 o 
   8   1   1        0.06        2.66      4.11 o 
   9   1   1       99.71      115.77     10.51 o 
  10   1   1        2.23      -10.15     10.18 o 
  11   1   1       57.63       35.29      9.14 o 
 -11   2   1       11.53       -2.27     13.88 o 
 -10   2   1        0.55        5.83      7.25 o 
  -9   2   1       24.72       12.77      5.97 o 
  -8   2   1       88.29       95.36      5.69 o 
  -7   2   1      147.38      139.83      6.22 o 
  -6   2   1       16.38       25.04      2.33 o 
  -5   2   1      269.13      254.83      5.50 o 
  -4   2   1      233.12      228.48      5.07 o 
  -3   2   1      607.98      572.93      6.96 o 
  -2   2   1     1528.20     1469.21     13.49 o 
  -1   2   1    21145.42    20310.37    177.69 o 
   0   2   1     6138.01     5830.91     68.97 o 
   1   2   1    10239.91     9733.14     82.71 o 
   2   2   1       35.60       44.55      1.44 o 
   3   2   1      415.50      413.56      6.02 o 
   4   2   1      426.70      430.71      7.62 o 
   5   2   1      173.27      171.12      4.94 o 
   6   2   1       75.46       73.13      4.12 o 
   7   2   1      209.41      207.66      7.19 o 
   8   2   1       41.22       31.19      6.58 o 
   9   2   1        1.09       -2.85      5.13 o 
  10   2   1        0.06       -1.09      6.32 o 
  11   2   1       14.19        0.63      9.47 o 
 -11   3   1        1.31       -3.31      8.81 o 
 -10   3   1       16.88       26.41      6.35 o 
  -9   3   1       52.48       50.55      7.23 o 
  -8   3   1      168.69      144.73     12.32 o 
  -7   3   1       30.27       30.27      3.94 o 
  -6   3   1      488.67      491.80     10.05 o 
  -5   3   1      107.58      115.19      4.95 o 
  -4   3   1      195.32      194.26      4.16 o 
  -3   3   1      195.13      288.04      4.45 o 
  -2   3   1        4.90        5.04      0.90 o 
  -1   3   1      268.14      262.02      3.08 o 
   0   3   1     3136.38     3001.78     31.40 o 
   1   3   1      483.51      480.50      5.21 o 
   2   3   1      407.11      357.48      4.28 o 
   3   3   1      341.33      368.70      5.22 o 
   4   3   1      299.03      259.28      7.02 o 
   5   3   1       64.97       48.84      4.16 o 
   6   3   1      418.77      394.05      7.97 o 
   7   3   1        2.39       -0.81      3.03 o 
   8   3   1      226.14      228.66      8.75 o 
   9   3   1       89.91       83.18      8.24 o 
  10   3   1       11.72       10.94      6.69 o 
  11   3   1        7.78        0.31      9.59 o 
 -10   4   1       14.56       10.05      6.82 o 
  -9   4   1        6.10       11.25      5.95 o 
  -8   4   1       26.17       15.84      4.87 o 
  -7   4   1       81.42       86.88      5.39 o 
  -6   4   1      310.67      340.31      6.91 o 
  -5   4   1       92.76      105.79      4.96 o 
  -4   4   1      400.79      414.14      6.94 o 
  -3   4   1      982.30     1079.72     13.57 o 
  -2   4   1     3952.10     4021.70     41.45 o 
  -1   4   1      127.75      128.97      2.45 o 
   0   4   1        0.16        0.58      0.92 o 
   1   4   1       41.16       38.75      1.91 o 
   2   4   1     2060.37     2123.44     23.83 o 
   3   4   1       69.02       86.70      2.36 o 
   4   4   1      671.51      649.82     10.28 o 
   5   4   1       19.17       13.49      2.51 o 
   6   4   1      555.01      537.34     10.83 o 
   7   4   1        0.06        2.51      3.34 o 
   8   4   1        3.47        3.03      3.79 o 
   9   4   1       15.03       15.09      6.13 o 
  10   4   1        7.68        6.16      6.51 o 
 -10   5   1        6.31       18.74      9.09 o 
  -9   5   1       32.10       32.27      6.91 o 
  -8   5   1      140.99      138.39     10.27 o 
  -7   5   1      176.53      169.62      7.76 o 
  -6   5   1      844.59      805.63     14.65 o 
  -5   5   1       25.56       16.30      2.66 o 
  -4   5   1        8.45       11.21      2.00 o 
  -3   5   1      379.66      411.85      6.28 o 
  -2   5   1      754.48      837.82     10.05 o 
  -1   5   1        3.50        1.88      0.91 o 
   0   5   1      156.27      157.88      3.25 o 
   1   5   1      769.75      803.91     10.59 o 
   2   5   1      369.04      424.83      6.39 o 
   3   5   1     1294.36     1401.09     16.03 o 
   4   5   1        6.76        6.88      1.54 o 
   5   5   1      610.83      591.67      9.66 o 
   6   5   1      561.01      524.00     13.11 o 
   7   5   1      179.94      164.14      7.49 o 
   8   5   1       75.77       74.78      6.15 o 
   9   5   1       32.75       24.85      6.69 o 
  10   5   1        3.70       -4.84     10.31 o 
 -10   6   1        0.39       -1.74      7.16 o 
  -9   6   1        1.74        6.93      6.77 o 
  -8   6   1        4.90        2.23      4.26 o 
  -7   6   1        1.61        0.38      3.82 o 
  -6   6   1      246.29      250.01      8.23 o 
  -5   6   1       56.75       61.12      3.77 o 
  -4   6   1      390.34      432.02      7.10 o 
  -3   6   1       32.64       27.17      2.01 o 
  -2   6   1      157.06      165.79      3.55 o 
  -1   6   1      137.70      159.98      3.08 o 
   0   6   1       42.93       51.19      1.81 o 
   1   6   1      344.70      316.24      5.21 o 
   2   6   1      372.84      391.82      6.49 o 
   3   6   1        1.86        0.36      1.62 o 
   4   6   1      612.46      646.04      9.13 o 
   5   6   1        8.93       11.99      2.47 o 
   6   6   1        2.02       -3.17      3.17 o 
   7   6   1       33.57       28.21      4.83 o 
   8   6   1        0.45       -3.28      3.95 o 
   9   6   1        0.19        8.67      7.43 o 
  10   6   1        5.97        4.28      7.46 o 
 -10   7   1        6.97       12.11     12.97 o 
  -9   7   1       26.75       28.18      6.18 o 
  -8   7   1        6.19        4.49      4.74 o 
  -7   7   1        2.19        6.55      4.43 o 
  -6   7   1       25.83       24.35      4.11 o 
  -5   7   1      318.62      304.97      8.23 o 
  -4   7   1       23.94       22.61      2.92 o 
  -3   7   1      107.54      101.62      4.14 o 
  -2   7   1       62.11       62.03      2.94 o 
  -1   7   1      217.83      230.80      4.75 o 
   0   7   1       15.74       16.75      1.52 o 
   1   7   1       43.70       40.04      2.02 o 
   2   7   1        7.52        6.10      1.49 o 
   3   7   1        6.08        3.58      1.84 o 
   4   7   1        6.78       11.66      2.30 o 
   5   7   1      115.86      100.53      7.22 o 
   6   7   1       12.18       13.09      4.36 o 
   7   7   1       51.25       48.60      5.08 o 
   8   7   1        1.90       -1.10      4.28 o 
   9   7   1       16.80       14.02      9.72 o 
  -9   8   1        4.58        3.38      5.28 o 
  -8   8   1        2.48       -1.68      4.68 o 
  -7   8   1       52.08       59.03      7.98 o 
  -6   8   1       13.66       16.66      3.75 o 
  -5   8   1       33.05       31.10      3.93 o 
  -4   8   1      145.88      162.41      6.60 o 
  -3   8   1       12.17       16.40      2.49 o 
  -2   8   1       66.94       76.48      3.05 o 
  -1   8   1      411.97      415.66      8.23 o 
   0   8   1       47.85       60.04      3.09 o 
   1   8   1     2234.39     2193.20     24.99 o 
   2   8   1       16.18       21.15      2.07 o 
   3   8   1      282.73      308.27      6.32 o 
   4   8   1        1.58       -0.66      2.25 o 
   5   8   1        0.85        5.29      3.81 o 
   6   8   1       21.96       19.52      5.07 o 
   7   8   1        0.35        5.08      5.27 o 
   8   8   1        0.22        1.12      5.58 o 
   9   8   1        3.64       18.00      9.41 o 
  -9   9   1        0.19       -3.95      8.59 o 
  -8   9   1        1.50       -5.44      5.70 o 
  -7   9   1       15.68       14.08      6.41 o 
  -6   9   1       79.53      100.07      7.49 o 
  -5   9   1      140.98      146.23      7.87 o 
  -4   9   1       73.63       69.87      8.27 o 
  -3   9   1      392.13      348.08      8.20 o 
  -2   9   1        9.24        6.01      2.21 o 
  -1   9   1       71.38       81.63      6.31 o 
   0   9   1      171.92      166.31      5.05 o 
   1   9   1       19.16       18.72      1.80 o 
   2   9   1      217.99      204.74      5.49 o 
   3   9   1       11.36       13.53      2.65 o 
   4   9   1       49.58       56.51      4.57 o 
   5   9   1       19.14        6.81      4.21 o 
   6   9   1        7.03        6.59      5.50 o 
   7   9   1       24.27       24.82      6.40 o 
   8   9   1        0.08       -1.66      5.82 o 
   9   9   1       12.69       24.68     15.26 o 
  -8  10   1        3.34        3.02      8.35 o 
  -7  10   1        5.68        2.74      5.90 o 
  -6  10   1        0.37       -4.44      4.44 o 
  -5  10   1       72.51       60.33      6.08 o 
  -4  10   1        7.42        9.05      5.52 o 
  -3  10   1        0.26        3.41      3.06 o 
  -2  10   1        9.24        3.83      3.33 o 
  -1  10   1      179.50      168.40      7.11 o 
   0  10   1       57.65       57.99      4.18 o 
   1  10   1      301.97      261.74      7.03 o 
   2  10   1       80.66       84.32      3.65 o 
   3  10   1        8.99       16.86      3.25 o 
   4  10   1       70.78       85.98      5.32 o 
   5  10   1        1.05        8.57      4.35 o 
   6  10   1       12.38       23.63      6.59 o 
   7  10   1        0.89        3.37      5.52 o 
   8  10   1        3.58        5.85      6.38 o 
  -7  11   1        0.01        7.61      6.16 o 
  -6  11   1       46.85       44.30      7.23 o 
  -5  11   1        1.93        2.59      4.36 o 
  -4  11   1       74.59       67.92      5.66 o 
  -3  11   1        4.42        9.45      3.87 o 
  -2  11   1        0.37       -1.51      3.26 o 
  -1  11   1       49.55       36.93      4.40 o 
   0  11   1        0.90       -2.65      3.08 o 
   1  11   1       33.80       38.51      4.10 o 
   2  11   1       23.61       21.04      3.60 o 
   3  11   1       48.00       51.23      4.11 o 
   4  11   1       40.54       35.21      4.25 o 
   5  11   1        1.87       -4.09      4.09 o 
   6  11   1       23.06       29.83      7.55 o 
   7  11   1        2.17        3.59      6.06 o 
  -6  12   1        7.36        1.94      5.26 o 
  -5  12   1       10.87       15.37      4.95 o 
  -4  12   1        7.49        5.04      3.98 o 
  -3  12   1        5.44        5.74      3.98 o 
  -2  12   1       40.12       49.07      6.24 o 
  -1  12   1        2.09        1.56      3.45 o 
   0  12   1      101.38      100.44      5.96 o 
   1  12   1        3.09       -2.54      3.00 o 
   2  12   1       11.02       10.59      3.31 o 
   3  12   1        0.30       -2.34      2.34 o 
   4  12   1        2.74        4.28      4.69 o 
   5  12   1        0.03       -5.76      7.86 o 
   6  12   1       14.57       17.72      5.48 o 
  -5  13   1        0.41       -0.94      4.32 o 
  -4  13   1        3.50       -4.52      4.66 o 
  -3  13   1        0.43       -3.86      3.86 o 
  -2  13   1        0.75        0.37      3.76 o 
  -1  13   1        1.32        1.64      3.60 o 
   0  13   1        0.84        4.41      3.66 o 
   1  13   1        3.38        5.32      3.47 o 
   2  13   1        0.36       -0.48      4.75 o 
   3  13   1        0.19        2.87      7.40 o 
   4  13   1        0.78       -2.66      4.19 o 
   5  13   1        0.38        2.13      4.51 o 
  -4  14   1        0.01       -0.27      6.09 o 
  -3  14   1        6.19       10.35      4.53 o 
  -2  14   1       26.67       37.84      5.35 o 
  -1  14   1        1.36        5.13      4.04 o 
   0  14   1        3.93        5.04      3.94 o 
   1  14   1        3.46        1.01      5.44 o 
   2  14   1        8.36       10.10      7.44 o 
   3  14   1        0.82        4.91      5.82 o 
   4  14   1        0.01       -5.86      5.86 o 
  -1  15   1        0.37       -3.91      3.91 o 
   0  15   1        3.64       -2.22      5.49 o 
   1  15   1        0.01       -1.93      5.52 o 
 -10   0   2        4.44        2.51     10.99 o 
  -8   0   2       54.52       72.00      8.50 o 
  -6   0   2      180.66      159.60      7.31 o 
  -4   0   2     3812.73     3756.84     64.09 o 
  -2   0   2     9776.94     9141.72    119.25 o 
   0   0   2    13036.27    12915.28    285.88 o 
   2   0   2     3364.84     3096.90     41.44 o 
   4   0   2       37.80       19.99      3.08 o 
   6   0   2       31.20       27.65      4.97 o 
   8   0   2      230.81      251.31     43.37 o 
  10   0   2        0.12       -5.21     10.72 o 
 -11   1   2        0.87       -5.17      8.95 o 
 -10   1   2       42.51       40.31      8.48 o 
  -9   1   2        0.27        1.02      5.09 o 
  -8   1   2       12.19       18.38      3.87 o 
  -7   1   2       51.89       41.87      3.99 o 
  -6   1   2       37.34       29.11      3.22 o 
  -5   1   2      295.54      299.45      8.23 o 
  -4   1   2     2071.85     2111.85     25.26 o 
  -3   1   2      510.77      511.56      7.31 o 
  -2   1   2    26247.29    25250.61    246.78 o 
  -1   1   2      342.65      351.60      4.15 o 
   0   1   2       79.46      102.48      2.24 o 
   1   1   2     2854.19     2778.57     31.73 o 
   2   1   2     2502.02     2504.52     24.02 o 
   3   1   2      876.24      860.75      9.57 o 
   4   1   2      278.65      273.16      4.94 o 
   5   1   2      185.11      171.93      6.45 o 
   6   1   2       45.51       52.80      3.48 o 
   7   1   2      252.56      248.80      9.48 o 
   8   1   2      240.61      234.60     10.98 o 
   9   1   2        0.01        2.28      5.50 o 
  10   1   2      108.01      106.34     13.47 o 
  11   1   2        6.84        2.28     12.40 o 
 -11   2   2        2.92       15.84     10.22 o 
 -10   2   2        0.23       -1.93      6.77 o 
  -9   2   2        0.58       -3.90      5.24 o 
  -8   2   2       73.60       91.00      7.15 o 
  -7   2   2       35.51       21.28      3.65 o 
  -6   2   2      413.17      381.00      8.50 o 
  -5   2   2       43.93       54.05      3.41 o 
  -4   2   2      919.49      842.81     12.35 o 
  -3   2   2      808.03      765.47      9.82 o 
  -2   2   2       73.07       94.87      2.36 o 
  -1   2   2     2088.79     2050.41     19.62 o 
   0   2   2      399.33      396.36      4.97 o 
   1   2   2     2727.62     2593.76     26.63 o 
   2   2   2      618.53      540.62      6.20 o 
   3   2   2        5.03        2.49      1.28 o 
   4   2   2      246.05      312.12      5.89 o 
   5   2   2      327.53      321.62      6.47 o 
   6   2   2        0.02       -2.10      2.16 o 
   7   2   2        0.65       -3.51      3.51 o 
   8   2   2       13.01        3.69      5.55 o 
   9   2   2        6.12       18.50      6.31 o 
  10   2   2        3.25       15.94      8.32 o 
  11   2   2        8.81        6.16     10.16 o 
 -11   3   2       27.36       44.42     12.92 o 
 -10   3   2        6.85        0.52      6.16 o 
  -9   3   2       31.17       27.99      6.50 o 
  -8   3   2       42.46       51.09      6.86 o 
  -7   3   2      605.29      539.43     14.04 o 
  -6   3   2       19.30       18.54      2.35 o 
  -5   3   2      705.97      674.17      9.70 o 
  -4   3   2      164.54      203.31      4.22 o 
  -3   3   2      252.72      278.16      4.45 o 
  -2   3   2     1298.69     1350.83     13.75 o 
  -1   3   2     1802.05     1775.84     15.89 o 
   0   3   2     1573.95     1540.05     16.30 o 
   1   3   2     1165.16     1219.63     14.86 o 
   2   3   2       27.42       24.66      1.40 o 
   3   3   2      320.54      371.31      6.10 o 
   4   3   2     1423.34     1488.16     19.42 o 
   5   3   2      194.61      181.03      6.98 o 
   6   3   2      113.39      119.12      4.61 o 
   7   3   2      328.01      330.11      8.67 o 
   8   3   2       84.69       81.00      7.54 o 
   9   3   2       94.82       97.04      8.88 o 
  10   3   2       32.60       25.11     10.86 o 
 -10   4   2        8.16        8.19      7.75 o 
  -9   4   2        3.05       -1.33      6.62 o 
  -8   4   2        2.07       -3.91      3.91 o 
  -7   4   2      459.81      422.01     10.86 o 
  -6   4   2       62.77       78.37      4.07 o 
  -5   4   2      725.02      763.43     11.64 o 
  -4   4   2       13.83       10.63      2.04 o 
  -3   4   2       11.78       15.85      1.84 o 
  -2   4   2       15.10       16.88      1.73 o 
  -1   4   2     2271.62     2217.41     21.32 o 
   0   4   2      845.10      816.90     10.51 o 
   1   4   2      479.47      428.20      7.73 o 
   2   4   2     1113.70     1165.26     14.09 o 
   3   4   2     2602.06     2711.24     28.93 o 
   4   4   2       66.92       65.77      3.16 o 
   5   4   2       55.34       55.58      3.43 o 
   6   4   2       53.48       48.05      3.69 o 
   7   4   2        6.50        5.61      4.61 o 
   8   4   2        0.95       -3.52      3.52 o 
   9   4   2        3.10        4.03      5.72 o 
  10   4   2        5.34       10.36      6.66 o 
 -10   5   2        6.25        0.16      7.54 o 
  -9   5   2       60.94       83.18     10.24 o 
  -8   5   2        0.03       -2.89      4.65 o 
  -7   5   2      174.29      182.20      9.04 o 
  -6   5   2        6.47        5.69      3.37 o 
  -5   5   2      669.99      627.91     11.94 o 
  -4   5   2       51.63       41.74      3.70 o 
  -3   5   2      391.77      419.04      6.45 o 
  -2   5   2       44.18       47.65      2.09 o 
  -1   5   2       48.09       57.73      1.92 o 
   0   5   2      108.02      106.34      2.54 o 
   1   5   2      126.97      145.67      4.34 o 
   2   5   2      499.94      523.28      7.50 o 
   3   5   2      292.00      346.99      5.73 o 
   4   5   2        0.52       -1.67      1.67 o 
   5   5   2      197.08      179.09      5.00 o 
   6   5   2       58.09       66.44      5.20 o 
   7   5   2      253.09      232.81      8.76 o 
   8   5   2       11.45        4.25      4.01 o 
   9   5   2       78.18       70.95      8.07 o 
  10   5   2       11.05       -0.24      7.47 o 
 -10   6   2        3.36        4.42     10.85 o 
  -9   6   2        0.00       -3.23      9.85 o 
  -8   6   2        4.34       -4.31      4.31 o 
  -7   6   2       14.15        9.98      4.25 o 
  -6   6   2      261.11      244.87      9.90 o 
  -5   6   2        0.30       -0.56      2.38 o 
  -4   6   2      370.10      372.21      6.62 o 
  -3   6   2      298.14      339.20      5.95 o 
  -2   6   2      267.43      280.71      4.66 o 
  -1   6   2     1047.89     1107.81     13.22 o 
   0   6   2        1.91       -0.22      1.17 o 
   1   6   2     1617.47     1665.11     26.60 o 
   2   6   2     1290.42     1273.55     15.56 o 
   3   6   2      276.23      271.30      5.62 o 
   4   6   2      317.68      320.45      6.36 o 
   5   6   2       19.98       30.94      4.05 o 
   6   6   2       93.58       91.20      6.55 o 
   7   6   2        5.45        1.19      4.11 o 
   8   6   2        0.01       -0.10      3.91 o 
   9   6   2        0.00        6.05      8.26 o 
  10   6   2        0.82      -11.15     11.15 o 
 -10   7   2        2.57        5.43      7.82 o 
  -9   7   2        0.38        0.42      5.61 o 
  -8   7   2       45.20       49.81      6.53 o 
  -7   7   2       23.46       22.61      6.07 o 
  -6   7   2      260.34      294.67      9.01 o 
  -5   7   2       21.11       17.57      3.59 o 
  -4   7   2      290.15      279.31      5.93 o 
  -3   7   2        9.38        4.85      1.70 o 
  -2   7   2       59.98       63.87      2.09 o 
  -1   7   2      200.85      176.57      3.64 o 
   0   7   2       32.10       28.43      1.80 o 
   1   7   2      224.11      237.93      6.67 o 
   2   7   2       99.39      105.15      3.13 o 
   3   7   2       64.24       55.49      2.82 o 
   4   7   2       60.10       59.83      3.28 o 
   5   7   2       10.57       -0.27      3.00 o 
   6   7   2      281.72      264.00      9.55 o 
   7   7   2       15.57       34.54      5.66 o 
   8   7   2       61.05       60.40      7.77 o 
   9   7   2        0.66        0.25     10.28 o 
  -9   8   2        3.93        8.55      5.77 o 
  -8   8   2        0.13        2.87      4.96 o 
  -7   8   2       36.12       37.87      5.66 o 
  -6   8   2       18.31       25.93      5.79 o 
  -5   8   2      101.09       96.28      6.04 o 
  -4   8   2       78.87       72.26      3.96 o 
  -3   8   2      141.09      162.47      4.79 o 
  -2   8   2      200.86      196.04      4.61 o 
  -1   8   2       13.58       11.30      2.37 o 
   0   8   2      694.45      672.49      9.60 o 
   1   8   2      123.93      125.50      4.79 o 
   2   8   2      274.07      309.12      7.80 o 
   3   8   2        9.46        5.84      2.34 o 
   4   8   2       10.86       14.48      2.64 o 
   5   8   2        9.49       11.99      3.54 o 
   6   8   2        0.02       -2.07      4.18 o 
   7   8   2       38.94       34.97      6.61 o 
   8   8   2        6.89        1.49      7.09 o 
   9   8   2        0.97       -1.54      8.10 o 
  -9   9   2       39.56       42.86      7.86 o 
  -8   9   2        3.46        8.21      4.95 o 
  -7   9   2        8.99        7.85      4.44 o 
  -6   9   2       42.84       47.44      4.46 o 
  -5   9   2       48.58       48.44      5.65 o 
  -4   9   2      164.29      151.84      7.50 o 
  -3   9   2        1.25        1.41      3.24 o 
  -2   9   2        0.35        0.40      2.62 o 
  -1   9   2        4.27        3.81      2.62 o 
   0   9   2      103.00       98.00      3.97 o 
   1   9   2       60.81       55.46      3.28 o 
   2   9   2        0.54        4.17      3.56 o 
   3   9   2       32.40       27.11      2.76 o 
   4   9   2       43.00       42.81      4.09 o 
   5   9   2        8.98        1.22      3.78 o 
   6   9   2       36.73       49.10      6.06 o 
   7   9   2        1.82       -0.57      5.25 o 
   8   9   2       15.08       37.99      7.46 o 
  -8  10   2       67.30       67.06      9.35 o 
  -7  10   2        0.81        2.10      5.96 o 
  -6  10   2       33.76       44.31      7.94 o 
  -5  10   2       41.51       34.67      5.49 o 
  -4  10   2       61.96       59.71      5.52 o 
  -3  10   2        9.52       10.14      3.26 o 
  -2  10   2        7.01       10.69      3.60 o 
  -1  10   2      264.56      255.48      8.67 o 
   0  10   2      394.33      368.40      8.80 o 
   1  10   2      365.91      365.31      9.48 o 
   2  10   2       85.86       87.32      5.93 o 
   3  10   2       12.41       11.39      2.41 o 
   4  10   2       10.06        4.92      3.97 o 
   5  10   2        0.39        3.60      4.12 o 
   6  10   2        2.39        8.18      4.87 o 
   7  10   2       13.12       11.75      6.02 o 
   8  10   2        5.05       -0.44      6.46 o 
  -7  11   2       41.81       44.83      8.32 o 
  -6  11   2        2.10        3.49      5.16 o 
  -5  11   2        2.53        8.58      4.70 o 
  -4  11   2       74.45       71.35      6.43 o 
  -3  11   2        9.41       14.06      4.35 o 
  -2  11   2        9.07        6.88      3.65 o 
  -1  11   2       94.48       90.45      7.77 o 
   0  11   2       14.47       11.95      3.52 o 
   1  11   2       20.73       18.70      5.28 o 
   2  11   2       21.68       16.60      3.43 o 
   3  11   2       11.33        4.53      4.12 o 
   4  11   2        0.13        6.58      4.27 o 
   5  11   2        5.02        5.76      4.24 o 
   6  11   2        5.09        6.95      4.83 o 
   7  11   2       10.63       17.85      6.83 o 
  -6  12   2       18.52       13.84      5.61 o 
  -5  12   2        1.36       -0.29      4.55 o 
  -4  12   2        2.49        4.41      5.21 o 
  -3  12   2        0.16        0.62      3.85 o 
  -2  12   2        1.43        0.17      3.58 o 
  -1  12   2       24.11       29.67      4.65 o 
   0  12   2        1.50        4.13      3.55 o 
   1  12   2       65.34       62.95      7.24 o 
   2  12   2        2.31        0.50      4.67 o 
   3  12   2       32.43       34.58      7.86 o 
   4  12   2        8.95        4.44      4.50 o 
   5  12   2        9.47       12.84      4.58 o 
   6  12   2        0.79       -3.96      4.92 o 
  -5  13   2       40.58       43.61      7.34 o 
  -4  13   2        0.48        6.30      5.06 o 
  -3  13   2        0.19        1.66      4.26 o 
  -2  13   2        0.13       -0.14      3.88 o 
  -1  13   2        5.95        3.37      4.07 o 
   0  13   2        0.69       -0.69      3.59 o 
   1  13   2        1.57        3.58      4.85 o 
   2  13   2        0.27       -1.68      4.84 o 
   3  13   2        0.55        2.20      5.28 o 
   4  13   2        0.04       -3.44      4.44 o 
   5  13   2        7.21        3.22      6.32 o 
  -4  14   2        0.03       -2.46      5.56 o 
  -3  14   2       20.51       23.34     10.49 o 
  -2  14   2        0.71       -2.68      4.15 o 
  -1  14   2       20.06       21.94      8.45 o 
   0  14   2        5.51        9.69      4.13 o 
   1  14   2        0.23       -0.15      5.10 o 
   2  14   2        9.81       13.54      6.14 o 
   3  14   2        2.98        7.68      7.21 o 
   4  14   2        7.06        4.61      8.66 o 
  -1  15   2        4.77       13.49      4.72 o 
   0  15   2        0.00       -2.46      5.30 o 
   1  15   2        0.10        1.67      5.98 o 
 -11   0   3        2.38       10.29     14.29 o 
  -9   0   3       33.36        9.36      8.29 o 
  -7   0   3      391.79      403.11     12.30 o 
  -5   0   3     1388.30     1463.73     28.92 o 
  -3   0   3       24.97       24.91      2.74 o 
  -1   0   3     2261.15     2266.28     33.47 o 
   1   0   3     4939.62     4871.74     77.46 o 
   3   0   3     1535.06     1766.21     25.23 o 
   5   0   3      229.27      232.05      8.72 o 
   7   0   3       27.94       17.33      6.36 o 
   9   0   3       33.22       39.40     13.31 o 
  11   0   3       18.85        4.73     14.02 o 
 -11   1   3       31.65       51.57     12.26 o 
 -10   1   3        3.31        1.98      7.22 o 
  -9   1   3        8.39        5.32      5.60 o 
  -8   1   3       11.45       11.04      3.89 o 
  -7   1   3       16.50       14.64      5.04 o 
  -6   1   3      171.35      157.21      5.98 o 
  -5   1   3     1697.64     1775.74     23.96 o 
  -4   1   3      605.60      623.93      9.59 o 
  -3   1   3    10783.89    11170.79    119.30 o 
  -2   1   3      242.84      222.80      3.72 o 
  -1   1   3       25.10       16.05      1.30 o 
   0   1   3     3800.92     3678.85     41.43 o 
   1   1   3     3726.58     3690.09     41.73 o 
   2   1   3       73.87       78.20      2.25 o 
   3   1   3       15.12       30.24      1.88 o 
   4   1   3      593.03      619.08      9.29 o 
   5   1   3      136.52      126.23      4.39 o 
   6   1   3       13.20       10.23      3.34 o 
   7   1   3      737.23      707.39     16.94 o 
   8   1   3       51.28       39.13      5.26 o 
   9   1   3      155.27      157.03     10.47 o 
  10   1   3        0.63       -2.14      8.51 o 
  11   1   3       30.50        9.80     11.16 o 
 -11   2   3        0.52        2.29      9.32 o 
 -10   2   3        0.04       -4.32      7.00 o 
  -9   2   3        0.52       -1.61      6.92 o 
  -8   2   3      143.90      130.45      6.59 o 
  -7   2   3      228.47      223.94      8.17 o 
  -6   2   3       68.94       72.85      4.26 o 
  -5   2   3     1027.71     1098.27     17.47 o 
  -4   2   3       46.27       51.39      2.94 o 
  -3   2   3      387.51      367.76      5.98 o 
  -2   2   3        2.57        0.73      1.30 o 
  -1   2   3      849.07      765.44      8.18 o 
   0   2   3     8768.52     8673.10     90.63 o 
   1   2   3     1209.06     1140.61     12.50 o 
   2   2   3     3697.19     3592.69     37.15 o 
   3   2   3      785.13      708.15     10.33 o 
   4   2   3       18.56       22.97      2.99 o 
   5   2   3       12.53        9.64      2.21 o 
   6   2   3      155.25      152.19      6.56 o 
   7   2   3      501.01      492.84     13.53 o 
   8   2   3       12.93       14.89      5.33 o 
   9   2   3        6.92        2.01      6.35 o 
  10   2   3        3.17        5.24      7.55 o 
 -11   3   3        4.86        4.40     11.83 o 
 -10   3   3       54.30       65.68     10.08 o 
  -9   3   3       90.15       94.59     10.27 o 
  -8   3   3       76.26       83.50      5.82 o 
  -7   3   3        1.31        1.27      3.51 o 
  -6   3   3      607.37      575.74     11.57 o 
  -5   3   3        1.77        1.70      2.39 o 
  -4   3   3      373.63      388.41      6.78 o 
  -3   3   3      506.13      566.18      7.99 o 
  -2   3   3      112.06      154.27      4.04 o 
  -1   3   3      579.75      595.49      6.67 o 
   0   3   3        0.87       -0.92      0.92 o 
   1   3   3      107.52      129.58      3.08 o 
   2   3   3       54.23       54.15      1.94 o 
   3   3   3      158.04      198.12      5.20 o 
   4   3   3       13.77       11.15      2.08 o 
   5   3   3       43.57       50.34      3.10 o 
   6   3   3      472.64      470.50      9.00 o 
   7   3   3       41.47       35.14      3.98 o 
   8   3   3      216.74      188.92     11.76 o 
   9   3   3       47.14       57.53     13.46 o 
  10   3   3       61.78       77.63      8.97 o 
 -10   4   3       14.16       14.82      8.43 o 
  -9   4   3       21.32       23.55      6.84 o 
  -8   4   3        0.31        7.60      4.33 o 
  -7   4   3        1.29        5.21      3.89 o 
  -6   4   3      345.39      327.76      8.05 o 
  -5   4   3       20.67       14.91      2.76 o 
  -4   4   3      430.32      406.94      7.03 o 
  -3   4   3       89.12       98.64      3.06 o 
  -2   4   3      125.87      117.41      2.91 o 
  -1   4   3      200.53      237.28      4.50 o 
   0   4   3     1336.95     1222.62     17.31 o 
   1   4   3      180.14      185.58      3.66 o 
   2   4   3     1970.87     1934.10     23.44 o 
   3   4   3      808.31      807.50     10.72 o 
   4   4   3      902.14      857.81     11.64 o 
   5   4   3      403.64      414.25      8.81 o 
   6   4   3       92.00       95.54      4.62 o 
   7   4   3        0.00       -3.10      3.10 o 
   8   4   3        6.22       -1.01      4.77 o 
   9   4   3        7.13        5.15      5.76 o 
  10   4   3        0.40       -6.85      6.85 o 
 -10   5   3       32.98       32.71     11.35 o 
  -9   5   3        3.42        4.21      5.00 o 
  -8   5   3      222.94      218.33     10.38 o 
  -7   5   3       64.91       65.92      5.88 o 
  -6   5   3      569.92      539.95     11.38 o 
  -5   5   3       77.34       86.58      4.06 o 
  -4   5   3       58.78       54.09      2.90 o 
  -3   5   3      150.58      147.89      4.06 o 
  -2   5   3     1190.87     1261.01     17.41 o 
  -1   5   3       44.07       29.65      1.78 o 
   0   5   3      301.52      341.15      5.50 o 
   1   5   3       94.28       83.47      3.50 o 
   2   5   3      444.53      523.77      7.95 o 
   3   5   3       16.06       27.66      2.15 o 
   4   5   3       38.20       50.13      2.59 o 
   5   5   3       10.34        8.33      2.60 o 
   6   5   3      467.14      462.43     20.06 o 
   7   5   3       19.13       27.13      5.68 o 
   8   5   3      184.10      177.06     10.76 o 
   9   5   3       33.47       19.98      7.74 o 
  10   5   3       31.21       45.79      9.19 o 
 -10   6   3        0.67        2.13      9.24 o 
  -9   6   3        5.29        3.62      5.48 o 
  -8   6   3       14.27       15.23      5.40 o 
  -7   6   3        9.70        8.03      5.93 o 
  -6   6   3      387.58      377.35     13.76 o 
  -5   6   3      314.54      305.80      9.55 o 
  -4   6   3       49.43       33.84      2.50 o 
  -3   6   3      141.73      114.13      3.52 o 
  -2   6   3      750.38      767.89     10.13 o 
  -1   6   3        5.68       14.30      1.91 o 
   0   6   3      396.38      410.88      6.50 o 
   1   6   3      186.32      190.51      5.42 o 
   2   6   3      700.91      724.21     10.37 o 
   3   6   3      461.20      454.04      7.49 o 
   4   6   3       95.47       99.33      5.28 o 
   5   6   3       18.99       17.36      2.56 o 
   6   6   3       76.92       71.70      6.01 o 
   7   6   3       12.96       16.44      4.94 o 
   8   6   3       32.62       27.34      5.66 o 
   9   6   3        2.58        2.81     11.56 o 
  10   6   3        0.42       -0.37     19.74 o 
 -10   7   3        1.88      -11.94     11.94 o 
  -9   7   3       27.55       30.97      7.35 o 
  -8   7   3        0.75       -3.95      5.36 o 
  -7   7   3        6.33        5.70      4.76 o 
  -6   7   3      112.35      142.17      7.22 o 
  -5   7   3      236.16      232.08      7.43 o 
  -4   7   3       30.97       26.65      2.74 o 
  -3   7   3       17.75       16.26      2.14 o 
  -2   7   3       36.42       41.26      2.14 o 
  -1   7   3      100.15       93.69      2.93 o 
   0   7   3        8.21       13.35      1.56 o 
   1   7   3      275.85      280.24      8.89 o 
   2   7   3       35.76       48.99      3.57 o 
   3   7   3       91.81       92.02      3.31 o 
   4   7   3       71.78       83.24      4.17 o 
   5   7   3      184.97      184.39      6.38 o 
   6   7   3       11.61        9.65      4.54 o 
   7   7   3       81.14       72.92      8.51 o 
   8   7   3       71.50       79.47      8.52 o 
   9   7   3       19.84       13.95      9.70 o 
  -9   8   3       18.00       18.23      5.99 o 
  -8   8   3       21.62       25.39      5.98 o 
  -7   8   3       12.54       18.13      5.20 o 
  -6   8   3        0.08        4.43      3.91 o 
  -5   8   3       39.81       41.02      4.57 o 
  -4   8   3       21.19       13.20      3.59 o 
  -3   8   3      174.92      194.10      4.68 o 
  -2   8   3       46.17       48.40      2.25 o 
  -1   8   3      467.03      465.34      7.14 o 
   0   8   3        0.03        0.03      1.57 o 
   1   8   3     1369.76     1357.83     21.21 o 
   2   8   3      109.81      109.68      4.82 o 
   3   8   3       79.55       94.87      3.76 o 
   4   8   3       11.68        8.57      2.48 o 
   5   8   3        1.40       -2.41      2.78 o 
   6   8   3       13.82       14.15      5.21 o 
   7   8   3        0.42        2.89      5.15 o 
   8   8   3        1.04        4.42      5.93 o 
   9   8   3       21.26       13.65      9.33 o 
  -9   9   3        0.01       -1.18      6.85 o 
  -8   9   3        7.98        4.05      5.20 o 
  -7   9   3       40.33       43.34     13.88 o 
  -6   9   3        0.11        3.16      3.80 o 
  -5   9   3       36.43       42.38      4.31 o 
  -4   9   3        0.20       -2.60      2.60 o 
  -3   9   3      483.20      475.20     12.37 o 
  -2   9   3       77.77       67.25      4.44 o 
  -1   9   3        6.98        6.02      1.81 o 
   0   9   3      172.83      161.94      3.93 o 
   1   9   3        0.78        1.40      2.66 o 
   2   9   3       15.17       15.87      4.11 o 
   3   9   3       27.09       27.16      2.59 o 
   4   9   3        5.51        8.17      3.11 o 
   5   9   3       50.06       52.34      4.64 o 
   6   9   3        9.52       15.40      5.42 o 
   7   9   3       32.06       28.56      6.70 o 
   8   9   3        6.20        8.29      6.86 o 
  -8  10   3        1.97       -2.05      6.05 o 
  -7  10   3        5.69        2.65      9.64 o 
  -6  10   3       31.75       38.16      6.34 o 
  -5  10   3       17.70       28.67      5.10 o 
  -4  10   3        4.49       -2.16      3.77 o 
  -3  10   3      126.47      131.20     13.64 o 
  -2  10   3        9.11       12.24      4.22 o 
  -1  10   3        3.67       -1.36      3.32 o 
   0  10   3      500.91      480.73     10.48 o 
   1  10   3       16.40       18.61      3.85 o 
   2  10   3      210.27      238.25     10.47 o 
   3  10   3        1.09        1.25      3.61 o 
   4  10   3       18.14       32.75      3.94 o 
   5  10   3        0.88       -2.80      3.26 o 
   6  10   3        1.36       -2.54      4.96 o 
   7  10   3       20.56       20.58      6.57 o 
   8  10   3        2.09        1.83      6.38 o 
  -7  11   3        4.93       10.19      6.08 o 
  -6  11   3       36.47       50.77      6.63 o 
  -5  11   3        0.97        0.58      4.56 o 
  -4  11   3       11.51       17.71      4.32 o 
  -3  11   3        4.75        6.61      4.63 o 
  -2  11   3        1.53        8.69      3.83 o 
  -1  11   3        0.45       -3.22      3.22 o 
   0  11   3        8.59        6.05      4.81 o 
   1  11   3        4.73        1.43      2.76 o 
   2  11   3        0.11       -3.11      3.11 o 
   3  11   3        0.41        4.71      4.28 o 
   4  11   3        0.73        4.53      4.08 o 
   5  11   3       15.05       13.92      4.53 o 
   6  11   3        4.90        4.72      5.22 o 
   7  11   3        7.16        5.41      8.10 o 
  -6  12   3       15.34       14.62      5.84 o 
  -5  12   3       24.70       17.59      5.49 o 
  -4  12   3       15.21       26.12      5.97 o 
  -3  12   3        2.98        1.43      4.37 o 
  -2  12   3       22.77       29.74      4.59 o 
  -1  12   3        5.53        7.75      3.80 o 
   0  12   3       92.50       83.85      5.28 o 
   1  12   3        1.26        8.09      4.99 o 
   2  12   3       26.51       28.03      3.99 o 
   3  12   3        1.21       -3.79      3.79 o 
   4  12   3       25.01       30.92      5.67 o 
   5  12   3        0.75       -4.51      6.89 o 
   6  12   3        6.91        0.21      5.64 o 
  -5  13   3        0.54        9.85      6.43 o 
  -4  13   3        5.84        1.41      5.96 o 
  -3  13   3        1.01        0.00      5.35 o 
  -2  13   3        2.76       -1.28      4.01 o 
  -1  13   3        0.51        1.95      3.78 o 
   0  13   3        3.47        4.83      5.95 o 
   1  13   3        2.72       -4.22      4.42 o 
   2  13   3        8.09       10.46      5.63 o 
   3  13   3       15.34       18.12      4.00 o 
   4  13   3        6.01       14.01      5.23 o 
   5  13   3        0.48        8.87      6.88 o 
  -4  14   3        7.44        6.20      6.09 o 
  -3  14   3        7.76        5.28      5.40 o 
  -2  14   3        4.84        2.91     10.82 o 
  -1  14   3        0.57        0.17      3.86 o 
   0  14   3        3.41        1.97      5.53 o 
   1  14   3        0.37       -2.77      5.24 o 
   2  14   3       16.06       11.72      6.23 o 
   3  14   3        1.60       -0.58      5.78 o 
  -1  15   3        0.12        0.51      5.75 o 
   0  15   3        2.22        6.29      6.78 o 
 -10   0   4        1.47        3.68      9.05 o 
  -8   0   4      291.66      259.00     10.34 o 
  -6   0   4       30.70       47.51     10.24 o 
  -4   0   4      369.25      349.88     12.63 o 
  -2   0   4      165.66      171.16      5.30 o 
   0   0   4    10563.07    10443.71    163.77 o 
   2   0   4     3989.74     3967.44     65.19 o 
   4   0   4      105.03      103.54      4.06 o 
   6   0   4      288.36      295.57     11.53 o 
   8   0   4      296.93      294.69     14.55 o 
  10   0   4       17.47       23.28     13.69 o 
 -11   1   4        8.06        6.58      9.34 o 
 -10   1   4       47.96       52.18      9.53 o 
  -9   1   4        6.58        2.15      6.83 o 
  -8   1   4       59.76       41.69      5.23 o 
  -7   1   4       22.49       24.06      4.58 o 
  -6   1   4      655.48      613.14     11.65 o 
  -5   1   4      147.89      150.90      5.23 o 
  -4   1   4     3633.44     3660.96     57.00 o 
  -3   1   4      277.04      280.88      5.52 o 
  -2   1   4     2248.74     2262.31     22.31 o 
  -1   1   4      309.18      298.04      4.28 o 
   0   1   4     1309.44     1333.33     16.17 o 
   1   1   4     1006.29     1039.31     13.11 o 
   2   1   4      501.82      568.42      7.53 o 
   3   1   4       72.94       62.98      2.74 o 
   4   1   4      797.54      810.46     10.09 o 
   5   1   4       84.08       75.91      3.61 o 
   6   1   4      273.49      272.50      7.94 o 
   7   1   4       15.61       15.55      4.47 o 
   8   1   4      249.68      241.28      9.57 o 
   9   1   4       27.31       23.52      6.64 o 
  10   1   4       47.19       50.64     16.33 o 
 -11   2   4        0.12       -0.99      9.22 o 
 -10   2   4        6.10       -1.33     11.55 o 
  -9   2   4       15.34       19.99      7.41 o 
  -8   2   4      100.22       91.66      5.96 o 
  -7   2   4        5.35        4.06      3.82 o 
  -6   2   4      206.81      222.32      7.26 o 
  -5   2   4       20.76       18.56      2.81 o 
  -4   2   4       53.28       51.79      3.01 o 
  -3   2   4      126.99      116.37      3.35 o 
  -2   2   4      164.98      162.93      3.70 o 
  -1   2   4       10.25        0.91      1.79 o 
   0   2   4     1614.89     1684.42     21.42 o 
   1   2   4      987.88      984.69     13.43 o 
   2   2   4      352.10      387.20      6.99 o 
   3   2   4      867.75      784.24     13.10 o 
   4   2   4      316.97      298.58      7.28 o 
   5   2   4      591.32      594.60     10.61 o 
   6   2   4        1.50        3.51      3.21 o 
   7   2   4       48.13       32.12      4.73 o 
   8   2   4       32.43       27.33      7.16 o 
   9   2   4        2.08        6.33      6.04 o 
  10   2   4        8.45        1.76      7.70 o 
 -11   3   4       42.09       10.91     15.50 o 
 -10   3   4       12.89       10.21     13.30 o 
  -9   3   4      146.53      144.30     10.36 o 
  -8   3   4       79.21       91.15      7.01 o 
  -7   3   4      422.36      445.63     11.65 o 
  -6   3   4       74.58       53.16      4.38 o 
  -5   3   4      488.20      500.31     10.35 o 
  -4   3   4        0.22       -1.99      1.99 o 
  -3   3   4        5.26        9.17      1.88 o 
  -2   3   4      189.34      181.12      3.81 o 
  -1   3   4      652.87      715.66      9.22 o 
   0   3   4        5.15        2.22      1.72 o 
   1   3   4       84.76      104.90      2.80 o 
   2   3   4       43.11       47.41      2.96 o 
   3   3   4        0.26        1.78      1.77 o 
   4   3   4      223.36      213.50      5.81 o 
   5   3   4       79.22       76.39      4.07 o 
   6   3   4      632.98      616.19     13.49 o 
   7   3   4      373.49      350.57     12.41 o 
   8   3   4       77.53       65.47      7.24 o 
   9   3   4      133.38      144.08     10.73 o 
  10   3   4       42.60       45.61      9.64 o 
 -10   4   4        0.84       -5.45      9.25 o 
  -9   4   4        0.26       -0.18      4.62 o 
  -8   4   4        2.74        0.36      4.31 o 
  -7   4   4      373.75      366.43     10.27 o 
  -6   4   4       14.42       14.03      3.42 o 
  -5   4   4      846.06      810.64     12.38 o 
  -4   4   4       82.60      111.47      3.95 o 
  -3   4   4      225.26      202.20      5.02 o 
  -2   4   4     1265.95     1344.63     16.42 o 
  -1   4   4      572.13      576.83      8.96 o 
   0   4   4      275.43      242.45      5.56 o 
   1   4   4      767.70      712.02     10.56 o 
   2   4   4       68.34       72.24      2.37 o 
   3   4   4     1535.81     1521.83     19.26 o 
   4   4   4       22.49       23.92      2.96 o 
   5   4   4        0.33       -1.87      2.43 o 
   6   4   4      145.77      142.06      9.84 o 
   7   4   4        1.29       -3.20      6.54 o 
   8   4   4        0.42       -5.48      5.48 o 
   9   4   4       13.76        8.76      7.20 o 
  10   4   4        4.59       -6.74      7.87 o 
 -10   5   4        5.76        1.19      7.67 o 
  -9   5   4       71.28       77.76      8.04 o 
  -8   5   4       15.62       16.24      5.00 o 
  -7   5   4       36.62       38.46      5.89 o 
  -6   5   4      237.14      228.07      7.34 o 
  -5   5   4      352.23      365.48      7.70 o 
  -4   5   4        6.83        4.34      2.13 o 
  -3   5   4        6.81        3.79      1.73 o 
  -2   5   4      555.02      592.88      8.44 o 
  -1   5   4        1.51        2.69      1.46 o 
   0   5   4      405.19      454.63      7.48 o 
   1   5   4      205.41      237.10      4.57 o 
   2   5   4        3.26       -1.38      1.38 o 
   3   5   4        0.64        4.28      1.88 o 
   4   5   4        0.24        1.85      1.77 o 
   5   5   4      279.58      269.57      6.12 o 
   6   5   4      196.29      202.55     10.52 o 
   7   5   4      292.14      254.02     12.13 o 
   8   5   4        5.21        4.58      6.74 o 
   9   5   4      130.24      153.94     12.18 o 
  10   5   4        5.62        3.52      8.75 o 
 -10   6   4        0.16        3.30      8.34 o 
  -9   6   4        0.63        3.03      5.66 o 
  -8   6   4        0.01        3.82      5.15 o 
  -7   6   4        7.94        9.67      4.26 o 
  -6   6   4      202.62      228.10      9.41 o 
  -5   6   4      275.79      272.10      7.13 o 
  -4   6   4      125.45      125.37      4.20 o 
  -3   6   4       89.00      101.66      7.34 o 
  -2   6   4       36.72       27.84      2.91 o 
  -1   6   4       69.38       71.88      3.18 o 
   0   6   4      248.72      211.17      4.46 o 
   1   6   4      406.48      379.56     11.52 o 
   2   6   4      818.96      834.69     12.56 o 
   3   6   4      299.56      290.88      6.36 o 
   4   6   4      206.67      197.79      5.31 o 
   5   6   4       11.51       10.64      2.61 o 
   6   6   4       54.63       51.40      5.68 o 
   7   6   4       42.28       41.66      7.76 o 
   8   6   4       35.74       31.76      5.89 o 
   9   6   4        5.89        3.59      9.32 o 
  -9   7   4        0.96        1.80      6.89 o 
  -8   7   4       50.69       58.54      7.19 o 
  -7   7   4       17.04       23.90      5.55 o 
  -6   7   4       68.91       61.71      5.64 o 
  -5   7   4      129.05      156.55      6.72 o 
  -4   7   4      672.93      690.62     11.27 o 
  -3   7   4      305.53      304.15      6.00 o 
  -2   7   4       53.70       56.30      2.53 o 
  -1   7   4       21.33       26.46      2.26 o 
   0   7   4       20.15       14.85      2.29 o 
   1   7   4        2.18        0.21      2.21 o 
   2   7   4        3.53        3.88      2.13 o 
   3   7   4      188.98      176.37      4.94 o 
   4   7   4       13.82       16.82      3.06 o 
   5   7   4       66.03       63.48      4.38 o 
   6   7   4      191.86      187.07     10.79 o 
   7   7   4        0.91       -5.27      5.27 o 
   8   7   4       64.26       75.47      8.27 o 
   9   7   4        4.33       14.78      9.36 o 
  -9   8   4        3.03        0.23      5.69 o 
  -8   8   4        3.63        7.01      5.18 o 
  -7   8   4       80.05       82.78      7.31 o 
  -6   8   4       12.08       12.53      4.30 o 
  -5   8   4        7.28       10.29      3.87 o 
  -4   8   4      332.52      333.62     12.85 o 
  -3   8   4       19.31       14.28      2.35 o 
  -2   8   4      216.94      196.12      5.41 o 
  -1   8   4       76.11       80.56      3.08 o 
   0   8   4        8.14       10.33      2.06 o 
   1   8   4        0.01       -0.10      2.83 o 
   2   8   4      245.42      259.15      8.61 o 
   3   8   4       39.92       39.72      2.77 o 
   4   8   4       14.53       22.61      3.07 o 
   5   8   4        0.54        0.68      2.76 o 
   6   8   4        4.13        4.35      4.91 o 
   7   8   4       12.20       14.84      5.27 o 
   8   8   4        2.79       -0.72      6.69 o 
   9   8   4        1.71       18.06      9.60 o 
  -8   9   4        7.48        4.93      8.84 o 
  -7   9   4       15.06       17.49      5.47 o 
  -6   9   4       41.64       47.24      5.34 o 
  -5   9   4        0.11       -3.53      3.53 o 
  -4   9   4       24.91       26.57      3.88 o 
  -3   9   4       81.14       85.11      4.17 o 
  -2   9   4      267.23      261.65     10.74 o 
  -1   9   4      218.27      234.32      5.84 o 
   0   9   4      165.05      133.10      4.72 o 
   1   9   4       41.05       37.63      4.29 o 
   2   9   4      117.51      104.98      6.61 o 
   3   9   4        3.29        3.12      2.47 o 
   4   9   4       78.28       83.12      5.03 o 
   5   9   4        8.76       12.83      3.45 o 
   6   9   4       47.90       38.85      6.24 o 
   7   9   4        5.17        9.62      5.89 o 
   8   9   4       38.66       32.98      7.62 o 
  -8  10   4       15.21       13.57      5.75 o 
  -7  10   4        3.04        2.76      4.18 o 
  -6  10   4        1.40       -1.61      3.66 o 
  -5  10   4        5.86        9.31      3.33 o 
  -4  10   4      129.85      140.07      7.50 o 
  -3  10   4      124.36      121.96      8.05 o 
  -2  10   4       28.99       29.78      5.04 o 
  -1  10   4      193.59      182.56      5.53 o 
   0  10   4       75.82       77.07      3.31 o 
   1  10   4      324.84      329.10      9.35 o 
   2  10   4       33.00       30.79      6.65 o 
   3  10   4       38.49       42.10      5.41 o 
   4  10   4        2.39        6.25      5.17 o 
   5  10   4        0.06       -1.59      3.95 o 
   6  10   4        1.31       -0.23      4.95 o 
   7  10   4        3.91        0.45      5.67 o 
   8  10   4       16.38       21.09      7.38 o 
  -7  11   4        0.53        6.67      5.89 o 
  -6  11   4        0.39        4.31      5.10 o 
  -5  11   4        0.11        0.61      4.58 o 
  -4  11   4        1.56       -2.14      3.53 o 
  -3  11   4       28.17       29.09      5.73 o 
  -2  11   4       25.29       11.83      4.66 o 
  -1  11   4       60.83       63.21      6.02 o 
   0  11   4        3.60        4.22      2.85 o 
   1  11   4        3.86       -0.33      3.23 o 
   2  11   4        0.98       -0.39      3.39 o 
   3  11   4        9.12       13.72      4.75 o 
   4  11   4        4.46        9.39      4.64 o 
   5  11   4        3.76        6.07      4.15 o 
   6  11   4       10.19        0.47      5.42 o 
   7  11   4       17.36       20.51      6.84 o 
  -6  12   4        0.02       -1.46      5.25 o 
  -5  12   4        2.18        5.35      5.03 o 
  -4  12   4        2.76       12.51      6.21 o 
  -3  12   4        0.25        2.34      4.90 o 
  -2  12   4        0.47        2.37      4.14 o 
  -1  12   4       18.98       19.16      4.13 o 
   0  12   4       33.09       24.03      5.65 o 
   1  12   4      111.38      101.96      6.67 o 
   2  12   4       12.38       15.58      3.94 o 
   3  12   4       32.66       36.99      5.75 o 
   4  12   4       12.34       25.46      5.81 o 
   5  12   4       13.84       10.81      6.89 o 
   6  12   4        1.41        1.70      9.83 o 
  -5  13   4       46.19       72.45      8.31 o 
  -4  13   4        1.06        3.04      5.45 o 
  -3  13   4        0.41        5.45      5.16 o 
  -2  13   4        0.12       -1.68      4.53 o 
  -1  13   4        4.16       -1.10      3.50 o 
   0  13   4        0.05        0.34      5.04 o 
   1  13   4        2.83       -0.48      5.38 o 
   2  13   4       10.38        6.87      4.92 o 
   3  13   4        7.41       10.79      4.26 o 
   4  13   4        3.65        9.26      5.31 o 
   5  13   4        2.01        2.84      6.90 o 
  -4  14   4        1.88        9.43      6.28 o 
  -3  14   4        3.29       12.37      5.74 o 
  -2  14   4        0.32        6.19      5.06 o 
  -1  14   4        6.09       -0.44      5.13 o 
   0  14   4        2.48       -2.58      5.55 o 
   1  14   4        0.93        1.65      5.62 o 
   2  14   4       14.82       25.13      7.17 o 
   3  14   4       20.73       23.40      4.75 o 
 -11   0   5       11.19       16.53     13.69 o 
  -9   0   5       39.93       59.47     15.72 o 
  -7   0   5       16.93       30.18      6.77 o 
  -5   0   5      456.43      476.15     13.36 o 
  -3   0   5     1159.86     1094.96     21.62 o 
  -1   0   5     4606.52     4723.84     76.01 o 
   1   0   5     1206.16     1109.86     22.81 o 
   3   0   5       79.24      116.09      5.44 o 
   5   0   5       91.08       93.15      4.91 o 
   7   0   5       12.06       19.06      6.31 o 
   9   0   5       21.32       42.86     13.64 o 
 -11   1   5       48.93       48.54     12.76 o 
 -10   1   5       52.22       53.10     11.88 o 
  -9   1   5      115.06      149.01     11.97 o 
  -8   1   5       17.76       17.66      4.16 o 
  -7   1   5      660.45      671.30     15.72 o 
  -6   1   5       32.01       42.23      4.07 o 
  -5   1   5      393.25      385.18      9.12 o 
  -4   1   5      289.74      290.04      7.08 o 
  -3   1   5      571.57      575.05      9.45 o 
  -2   1   5      243.50      279.04      4.80 o 
  -1   1   5       79.62      128.23      3.94 o 
   0   1   5      221.21      210.63      4.43 o 
   1   1   5     3785.05     4039.84     49.45 o 
   2   1   5      676.36      692.88     10.77 o 
   3   1   5      151.44      168.52      4.96 o 
   4   1   5      802.27      850.87     12.53 o 
   5   1   5      180.28      185.86      5.22 o 
   6   1   5        2.49        7.86      4.05 o 
   7   1   5      391.54      407.66     11.36 o 
   8   1   5       24.38       23.81      5.67 o 
   9   1   5      171.32      192.74     15.88 o 
  10   1   5        0.07       -8.47      8.47 o 
 -11   2   5        0.54        6.03      8.60 o 
 -10   2   5        4.08        0.09      9.14 o 
  -9   2   5       24.61        8.18      6.68 o 
  -8   2   5        9.50       14.36      5.53 o 
  -7   2   5       41.17       37.49      5.39 o 
  -6   2   5       18.57       23.71      3.71 o 
  -5   2   5        0.55       -2.56      2.56 o 
  -4   2   5      128.24      133.95      4.97 o 
  -3   2   5      582.26      589.77      8.54 o 
  -2   2   5      571.43      558.50      9.75 o 
  -1   2   5        5.73       14.26      1.90 o 
   0   2   5     3362.09     3316.59     40.89 o 
   1   2   5      252.09      251.51      6.87 o 
   2   2   5     1227.01     1254.06     18.76 o 
   3   2   5     1000.08     1082.58     17.16 o 
   4   2   5       23.25       18.01      3.28 o 
   5   2   5      314.91      316.01      7.95 o 
   6   2   5        0.01       -1.70      3.64 o 
   7   2   5      225.98      236.27     15.44 o 
   8   2   5        7.57       11.11      6.53 o 
   9   2   5       11.91       15.59      8.52 o 
  10   2   5       17.91        2.66      8.90 o 
 -10   3   5       72.85       75.89     10.78 o 
  -9   3   5       71.38       87.88      8.93 o 
  -8   3   5       11.40        8.49      4.20 o 
  -7   3   5        0.80       -2.40      3.60 o 
  -6   3   5       87.09       93.62      5.47 o 
  -5   3   5       24.46       23.18      3.30 o 
  -4   3   5      172.39      167.47      4.82 o 
  -3   3   5      289.06      284.19      5.39 o 
  -2   3   5      284.72      317.60      5.62 o 
  -1   3   5      730.77      727.78     11.03 o 
   0   3   5        2.69        8.01      1.72 o 
   1   3   5      551.01      640.05     10.37 o 
   2   3   5      196.32      187.38      4.98 o 
   3   3   5       71.37       87.71      4.40 o 
   4   3   5      321.08      316.35     11.91 o 
   5   3   5      185.99      191.73      7.17 o 
   6   3   5       96.03      104.52      6.42 o 
   7   3   5      124.81      137.20      9.92 o 
   8   3   5      174.19      166.95     11.56 o 
   9   3   5       44.08       41.40      8.59 o 
  10   3   5      111.74      122.97     29.30 o 
 -10   4   5       18.93       10.96     12.32 o 
  -9   4   5       16.72       15.78      5.58 o 
  -8   4   5       28.49       16.73      5.56 o 
  -7   4   5        0.01       -0.57      3.46 o 
  -6   4   5      925.41      966.88     16.80 o 
  -5   4   5       31.39       38.49      3.90 o 
  -4   4   5      486.92      507.12      8.75 o 
  -3   4   5       33.91       45.30      2.71 o 
  -2   4   5      271.30      326.38      5.52 o 
  -1   4   5       45.85       56.17      3.37 o 
   0   4   5       25.08       31.26      2.07 o 
   1   4   5      523.88      529.22     10.75 o 
   2   4   5      429.86      417.34      7.37 o 
   3   4   5        0.01        1.10      1.81 o 
   4   4   5     1615.58     1574.09     21.91 o 
   5   4   5      167.89      175.76      6.68 o 
   6   4   5        7.75        9.10      6.91 o 
   7   4   5       33.09       35.46      8.38 o 
   8   4   5        0.96       -4.93      5.82 o 
   9   4   5        2.27        4.28      6.76 o 
  10   4   5        0.16        0.84      7.83 o 
 -10   5   5       53.48       47.13      9.82 o 
  -9   5   5       13.92        6.99      9.97 o 
  -8   5   5      158.37      155.47      8.52 o 
  -7   5   5       33.45       34.59      5.09 o 
  -6   5   5      137.56      151.46      9.52 o 
  -5   5   5      190.75      193.29      5.78 o 
  -4   5   5      976.78     1040.89     13.73 o 
  -3   5   5       13.85       14.15      2.12 o 
  -2   5   5       13.69       13.72      2.01 o 
  -1   5   5      299.38      295.76      6.18 o 
   0   5   5      125.55      148.85      7.41 o 
   1   5   5      283.64      277.24      5.61 o 
   2   5   5        9.16        9.11      1.89 o 
   3   5   5      146.09      154.17      3.95 o 
   4   5   5      114.41      109.42      3.79 o 
   5   5   5        7.66       16.15      2.48 o 
   6   5   5      479.64      466.94     13.86 o 
   7   5   5       20.56       31.20      6.86 o 
   8   5   5      147.13      131.88     14.89 o 
   9   5   5        0.62       -3.68      6.99 o 
  10   5   5       45.13       54.89     10.60 o 
 -10   6   5        1.08       -1.36      7.82 o 
  -9   6   5        0.79        8.46      6.07 o 
  -8   6   5        3.43        6.41      7.32 o 
  -7   6   5        4.78       -1.43      4.59 o 
  -6   6   5      288.17      300.60      9.23 o 
  -5   6   5      196.15      203.64      6.71 o 
  -4   6   5      516.10      527.26      9.02 o 
  -3   6   5       17.03       20.07      2.55 o 
  -2   6   5       12.05       10.09      1.89 o 
  -1   6   5        3.77        2.10      2.12 o 
   0   6   5       62.08       62.75      2.77 o 
   1   6   5      186.34      192.62      4.38 o 
   2   6   5      275.10      274.59      5.99 o 
   3   6   5      400.52      391.59      7.78 o 
   4   6   5       21.89       29.25      2.94 o 
   5   6   5        0.15        0.80      2.48 o 
   6   6   5       10.61        5.00      4.32 o 
   7   6   5       20.58       17.13      4.90 o 
   8   6   5       15.69       17.91      7.36 o 
   9   6   5        3.84       -0.75      8.72 o 
  -9   7   5       25.68       36.23      7.25 o 
  -8   7   5        2.52        2.97      5.13 o 
  -7   7   5      100.39       99.78      8.41 o 
  -6   7   5       32.78       41.30      5.60 o 
  -5   7   5      145.06      143.60      7.43 o 
  -4   7   5       30.73       35.77      4.01 o 
  -3   7   5       48.37       52.66      3.21 o 
  -2   7   5        1.05        2.18      1.76 o 
  -1   7   5        1.04       -1.88      1.88 o 
   0   7   5       59.38       53.77      2.54 o 
   1   7   5      202.04      182.46      4.23 o 
   2   7   5        0.24       -0.91      1.79 o 
   3   7   5       62.82       50.06      3.07 o 
   4   7   5      351.76      333.16      8.97 o 
   5   7   5      280.48      275.75      7.93 o 
   6   7   5      104.97       92.25      6.96 o 
   7   7   5       81.72      100.14      7.79 o 
   8   7   5       21.82       21.82     18.03 o 
   9   7   5       21.49       13.42      9.94 o 
  -9   8   5        5.26        0.56      5.90 o 
  -8   8   5        0.06        0.02      5.87 o 
  -7   8   5        8.72       -1.65      4.80 o 
  -6   8   5        0.44        2.44      4.15 o 
  -5   8   5       20.86       17.65      4.29 o 
  -4   8   5       46.98       38.36      4.44 o 
  -3   8   5      103.29      114.97      5.48 o 
  -2   8   5      296.80      290.04      6.78 o 
  -1   8   5      458.43      451.77      7.91 o 
   0   8   5        0.05        1.44      1.73 o 
   1   8   5      664.81      713.48     17.07 o 
   2   8   5       14.77       14.87      3.52 o 
   3   8   5      223.05      231.57      5.85 o 
   4   8   5        4.73        4.46      2.74 o 
   5   8   5        2.45       -2.69      2.69 o 
   6   8   5        0.23       -4.50      4.50 o 
   7   8   5        7.89       -0.11      6.36 o 
   8   8   5        9.90        6.67      8.60 o 
   9   8   5       30.62       29.61     10.48 o 
  -8   9   5        0.94       -0.47      6.91 o 
  -7   9   5       16.45       20.31      5.22 o 
  -6   9   5        8.14        8.24      4.61 o 
  -5   9   5       73.91       76.30      5.69 o 
  -4   9   5       19.96       29.56      4.76 o 
  -3   9   5      187.02      177.65      7.76 o 
  -2   9   5        1.18        1.93      3.00 o 
  -1   9   5        6.76        6.56      2.63 o 
   0   9   5       53.77       56.36      3.72 o 
   1   9   5       85.61       73.18      5.24 o 
   2   9   5        4.86       11.20      4.12 o 
   3   9   5       20.14       13.60      2.88 o 
   4   9   5       16.51       12.31      3.38 o 
   5   9   5        0.63        4.12      4.08 o 
   6   9   5       13.34       20.65      5.75 o 
   7   9   5       39.08       44.66      7.43 o 
   8   9   5       23.02       46.13     18.01 o 
  -8  10   5        0.69       -5.12      5.12 o 
  -7  10   5        6.41        3.67      5.23 o 
  -6  10   5        0.23        3.08      4.13 o 
  -5  10   5        0.08       -3.08      3.61 o 
  -4  10   5       29.53       17.88      3.76 o 
  -3  10   5       91.07       87.75      6.34 o 
  -2  10   5       58.27       57.63      4.18 o 
  -1  10   5       42.09       38.32      3.68 o 
   0  10   5       92.70      104.00      4.15 o 
   1  10   5       55.00       48.96      4.86 o 
   2  10   5       31.90       31.72      5.00 o 
   3  10   5       18.72        9.40      6.74 o 
   4  10   5       13.91       22.95      4.25 o 
   5  10   5        2.13       -3.87      4.39 o 
   6  10   5        0.06        4.07      5.29 o 
   7  10   5        0.02       -1.81      5.62 o 
  -7  11   5        3.97        6.15      6.04 o 
  -6  11   5       17.71       38.59      9.32 o 
  -5  11   5        5.43        6.55      4.67 o 
  -4  11   5       26.08       29.30      7.12 o 
  -3  11   5        0.00        0.65      4.66 o 
  -2  11   5      132.67      118.61      7.82 o 
  -1  11   5       30.28       23.19      3.19 o 
   0  11   5       39.94       30.28      4.13 o 
   1  11   5       99.26       91.45      5.77 o 
   2  11   5       10.06        9.99      4.07 o 
   3  11   5        0.35        1.60      4.05 o 
   4  11   5        0.35        1.09      4.52 o 
   5  11   5        0.00       -4.07      4.07 o 
   6  11   5        1.25        1.10      5.22 o 
   7  11   5       30.83       24.63      7.20 o 
  -6  12   5       46.09       51.00      6.92 o 
  -5  12   5       20.29       19.66      6.57 o 
  -4  12   5       38.38       35.55      6.84 o 
  -3  12   5        0.70        0.69      4.68 o 
  -2  12   5        5.48        4.33      4.66 o 
  -1  12   5        7.30       -1.56      3.95 o 
   0  12   5       53.02       49.66      3.90 o 
   1  12   5       16.59       14.44      3.82 o 
   2  12   5       71.18       69.88      5.69 o 
   3  12   5       14.56        7.53      5.43 o 
   4  12   5       26.78       44.23      6.36 o 
   5  12   5        6.57        5.16      6.58 o 
   6  12   5        1.31       -0.18      7.92 o 
  -5  13   5        8.18       13.40      6.88 o 
  -4  13   5       21.35       22.07      7.54 o 
  -3  13   5        5.38        8.82      5.58 o 
  -2  13   5        4.47        6.36      4.79 o 
  -1  13   5        2.45        1.76      3.77 o 
   0  13   5        5.15        5.94      8.15 o 
   1  13   5        0.78        5.05      5.51 o 
   2  13   5       20.69       33.09      4.68 o 
   3  13   5        2.13        2.18      5.39 o 
   4  13   5        1.96       12.11      7.17 o 
  -3  14   5        1.08        1.39      5.47 o 
  -2  14   5        0.16        3.49      5.02 o 
  -1  14   5        4.19       16.39      7.19 o 
   0  14   5       13.84       19.77      7.92 o 
   1  14   5        8.70       17.35      8.46 o 
   2  14   5       11.81        7.31      8.97 o 
   3  14   5       25.13       33.14      5.66 o 
 -10   0   6        0.00       -3.94     13.50 o 
  -8   0   6        7.42       14.52      7.80 o 
  -6   0   6      282.81      280.52     11.14 o 
  -4   0   6      100.36       97.59      5.96 o 
  -2   0   6      486.15      359.11      9.58 o 
   0   0   6     1276.03     1255.80     29.58 o 
   2   0   6     7258.34     7085.34    130.96 o 
   4   0   6      766.16      734.84     19.58 o 
   6   0   6       69.06       77.78      9.16 o 
   8   0   6       17.85       23.68      8.70 o 
  10   0   6       52.25       80.43     18.28 o 
 -11   1   6        3.77       14.03     15.53 o 
 -10   1   6      152.47      163.48     16.38 o 
  -9   1   6       23.34       33.59     15.69 o 
  -8   1   6       81.70      114.42      8.87 o 
  -7   1   6        2.62        0.83      4.76 o 
  -6   1   6       93.64      100.76      5.31 o 
  -5   1   6        5.36        8.87      2.92 o 
  -4   1   6      311.47      322.81      7.60 o 
  -3   1   6      562.55      526.98      9.09 o 
  -2   1   6     1692.50     1736.90     20.98 o 
  -1   1   6     1023.07     1115.87     13.97 o 
   0   1   6     3650.45     4091.42     64.81 o 
   1   1   6      135.76      162.05      4.87 o 
   2   1   6     4544.82     4638.94     61.71 o 
   3   1   6       36.67       60.23      3.36 o 
   4   1   6       41.26       30.46      3.46 o 
   5   1   6       48.92       43.72      3.18 o 
   6   1   6        0.87        3.32      4.31 o 
   7   1   6        2.42        0.92      4.83 o 
   8   1   6      262.22      279.94     14.26 o 
   9   1   6       73.97       73.29     12.05 o 
  10   1   6       42.33       41.06     16.89 o 
 -10   2   6        0.46        8.79      7.73 o 
  -9   2   6       70.56       57.42      9.19 o 
  -8   2   6        5.38        8.38      4.11 o 
  -7   2   6       13.48       12.27      4.57 o 
  -6   2   6       11.75       14.63      3.40 o 
  -5   2   6      220.58      224.46      6.99 o 
  -4   2   6      105.07       94.65      4.12 o 
  -3   2   6      117.13      120.07      3.94 o 
  -2   2   6     1129.25     1044.00     12.97 o 
  -1   2   6       19.10       28.54      2.30 o 
   0   2   6       45.75       53.62      2.95 o 
   1   2   6     1377.09     1316.81     21.17 o 
   2   2   6      413.93      388.18      8.07 o 
   3   2   6      521.50      525.87     10.26 o 
   4   2   6      424.99      403.70      9.20 o 
   5   2   6      119.73      111.42      4.69 o 
   6   2   6        0.88        2.86      4.15 o 
   7   2   6        8.55       -1.46      5.58 o 
   8   2   6       22.64       30.78      7.76 o 
   9   2   6        4.10        5.64      7.10 o 
  10   2   6       11.04       14.40      9.66 o 
 -10   3   6       14.83       17.50      8.57 o 
  -9   3   6      177.73      186.05      9.69 o 
  -8   3   6      163.31      150.51      8.29 o 
  -7   3   6       60.14       49.65      5.69 o 
  -6   3   6       27.72       25.61      4.08 o 
  -5   3   6      382.79      400.61      8.90 o 
  -4   3   6      105.83      109.46      4.45 o 
  -3   3   6      537.15      523.54      8.10 o 
  -2   3   6      206.33      235.93      4.78 o 
  -1   3   6       63.15       72.32      2.94 o 
   0   3   6      666.11      683.85     13.19 o 
   1   3   6       35.53       35.63      2.81 o 
   2   3   6      199.98      217.16      7.85 o 
   3   3   6      105.28      109.57      5.01 o 
   4   3   6       35.77       34.67      3.47 o 
   5   3   6      281.11      287.61      6.84 o 
   6   3   6      238.44      282.50     11.39 o 
   7   3   6      317.85      303.26     14.13 o 
   8   3   6      174.75      192.05     12.51 o 
   9   3   6       87.25       77.39     10.21 o 
  10   3   6       10.54       17.91     10.31 o 
 -10   4   6        1.43       -9.41      9.41 o 
  -9   4   6        2.95        1.34      5.17 o 
  -8   4   6        7.75       10.69      5.20 o 
  -7   4   6       57.19       61.05      6.88 o 
  -6   4   6        8.99        5.16      4.20 o 
  -5   4   6     1529.54     1517.31     23.13 o 
  -4   4   6        4.61        2.40      2.55 o 
  -3   4   6      362.97      382.25      6.70 o 
  -2   4   6      158.81      186.57      5.42 o 
  -1   4   6        2.63        2.78      1.85 o 
   0   4   6       23.15       43.86      2.51 o 
   1   4   6      371.18      333.92      7.33 o 
   2   4   6       32.97       33.23      3.48 o 
   3   4   6      417.15      388.38      8.36 o 
   4   4   6       38.81       31.58      2.83 o 
   5   4   6      241.56      246.39      8.66 o 
   6   4   6       44.59       40.37      6.79 o 
   7   4   6       27.44       43.62      8.02 o 
   8   4   6       15.29       15.13     10.15 o 
   9   4   6        0.38       -2.86      6.86 o 
  10   4   6        1.40        8.71     11.98 o 
 -10   5   6        9.09       23.29     10.18 o 
  -9   5   6       92.41       91.49     11.25 o 
  -8   5   6       87.59      104.47      8.47 o 
  -7   5   6       14.68       14.65      6.35 o 
  -6   5   6       24.88       25.55      4.07 o 
  -5   5   6       21.56       21.55      3.77 o 
  -4   5   6      126.87      145.23      5.14 o 
  -3   5   6      164.28      184.26      5.12 o 
  -2   5   6        2.56        3.85      1.86 o 
  -1   5   6        2.99        2.15      1.78 o 
   0   5   6       52.79       54.80      3.25 o 
   1   5   6       10.11       11.78      2.63 o 
   2   5   6        1.40        0.14      2.11 o 
   3   5   6      469.96      478.42      8.55 o 
   4   5   6      139.20      148.70      5.45 o 
   5   5   6      586.28      583.32     15.80 o 
   6   5   6        3.99        4.67      5.64 o 
   7   5   6      193.24      210.60     12.17 o 
   8   5   6        1.42        1.55     10.53 o 
   9   5   6       44.85       38.50      9.10 o 
 -10   6   6        0.40        6.30      8.33 o 
  -9   6   6        2.29        9.30      6.17 o 
  -8   6   6        1.92       -4.85      4.85 o 
  -7   6   6       10.82        2.52      4.98 o 
  -6   6   6       21.56       19.43      4.23 o 
  -5   6   6      115.62      118.84      5.49 o 
  -4   6   6      176.09      182.93      5.37 o 
  -3   6   6      291.53      300.35      6.71 o 
  -2   6   6      293.72      311.50     10.78 o 
  -1   6   6        9.81       12.14      1.81 o 
   0   6   6       13.42       16.68      3.59 o 
   1   6   6      190.36      193.33      5.30 o 
   2   6   6      324.78      301.05      6.94 o 
   3   6   6      319.84      308.64      7.48 o 
   4   6   6      569.97      558.08     11.58 o 
   5   6   6        0.95        3.17      4.11 o 
   6   6   6       51.73       35.11      6.60 o 
   7   6   6        5.13        2.37      7.46 o 
   8   6   6        6.52        7.54      7.06 o 
   9   6   6        7.90        4.46     18.93 o 
  -9   7   6        8.36        9.84      6.33 o 
  -8   7   6       40.60       43.48     10.57 o 
  -7   7   6       13.00       10.44      6.14 o 
  -6   7   6      149.44      158.99     11.89 o 
  -5   7   6       43.79       31.44      4.61 o 
  -4   7   6      279.76      277.94      8.10 o 
  -3   7   6      160.28      154.75      5.02 o 
  -2   7   6       36.00       37.98      2.72 o 
  -1   7   6        2.05       -0.81      2.26 o 
   0   7   6       13.78       21.06      2.29 o 
   1   7   6       71.94       72.43      3.44 o 
   2   7   6      137.62      127.42      5.16 o 
   3   7   6      146.95      150.06      4.94 o 
   4   7   6       41.43       43.31      4.11 o 
   5   7   6      137.73      128.80      6.02 o 
   6   7   6       45.32       49.91      7.05 o 
   7   7   6        1.43        5.26      5.92 o 
   8   7   6       24.40       11.68      9.17 o 
   9   7   6        0.57       23.79      9.97 o 
  -9   8   6        1.59       -4.17      5.91 o 
  -8   8   6        1.33       -0.21      5.43 o 
  -7   8   6        2.54       -0.09      5.09 o 
  -6   8   6        2.22       -1.31      3.84 o 
  -5   8   6        0.10       -3.57      3.57 o 
  -4   8   6       34.57       23.17      4.27 o 
  -3   8   6      100.47      112.04      5.68 o 
  -2   8   6       19.97       13.31      2.85 o 
  -1   8   6       32.04       38.33      3.07 o 
   0   8   6      103.07       93.26      3.66 o 
   1   8   6       95.28      104.55      3.90 o 
   2   8   6      433.22      441.37      9.57 o 
   3   8   6       26.14       26.16      2.85 o 
   4   8   6      111.12      126.29      5.71 o 
   5   8   6       19.10       18.57      4.94 o 
   6   8   6        1.01        4.69      6.07 o 
   7   8   6        2.00       -4.81      8.91 o 
   8   8   6        2.26        1.72     11.29 o 
  -8   9   6        4.06       -0.23      5.58 o 
  -7   9   6        0.00       -1.67      4.64 o 
  -6   9   6      155.82      180.90      8.41 o 
  -5   9   6       27.48       26.32      4.60 o 
  -4   9   6       35.84       23.85      4.94 o 
  -3   9   6      364.42      363.67     15.44 o 
  -2   9   6       17.09       22.54      4.76 o 
  -1   9   6       81.95       82.75      4.19 o 
   0   9   6      383.61      318.84      8.34 o 
   1   9   6        0.84       -2.39      3.65 o 
   2   9   6      108.06      102.51      6.87 o 
   3   9   6        0.10       -0.34      2.16 o 
   4   9   6       47.12       44.75      4.35 o 
   5   9   6        6.16        2.27      4.62 o 
   6   9   6        8.68        3.22      5.20 o 
   7   9   6        0.24        1.07     12.69 o 
   8   9   6       71.74       94.97     12.66 o 
  -8  10   6        2.17       10.18      6.46 o 
  -7  10   6       23.61       24.12      6.68 o 
  -6  10   6       16.29       22.43      4.86 o 
  -5  10   6       19.02       29.14      6.23 o 
  -4  10   6        8.30        7.20      4.31 o 
  -3  10   6       98.43       76.68      5.17 o 
  -2  10   6      125.92      129.98      5.93 o 
  -1  10   6       46.80       48.80      4.22 o 
   0  10   6       58.65       58.93      3.30 o 
   1  10   6      180.76      194.85      8.07 o 
   2  10   6       83.58       86.06      6.85 o 
   3  10   6        4.15        9.53      4.39 o 
   4  10   6       18.50       22.50      3.77 o 
   5  10   6        0.04        0.90      5.19 o 
   6  10   6        1.23        4.10      5.25 o 
   7  10   6        2.22       -4.27      7.25 o 
  -7  11   6        1.31       -4.34      4.34 o 
  -6  11   6        0.10        0.21      6.63 o 
  -5  11   6       14.44       18.66      4.12 o 
  -4  11   6        5.30        6.17      3.31 o 
  -3  11   6       51.55       53.47      5.02 o 
  -2  11   6        4.07        3.10      3.16 o 
  -1  11   6       22.85       20.67      3.43 o 
   0  11   6        0.01       -3.66      3.66 o 
   1  11   6       16.36        8.81      3.80 o 
   2  11   6        6.13        8.07      4.09 o 
   3  11   6       11.86        7.31      4.73 o 
   4  11   6        0.10        0.62      4.62 o 
   5  11   6       12.35        9.28      9.56 o 
   6  11   6        1.84        0.95      5.42 o 
  -6  12   6        5.53        1.86      6.58 o 
  -5  12   6       20.14       40.88      7.75 o 
  -4  12   6        1.36        3.16      5.71 o 
  -3  12   6       58.08       63.64      7.25 o 
  -2  12   6        2.33        0.88      4.47 o 
  -1  12   6       10.27       15.97      3.01 o 
   0  12   6        1.79        4.92      3.80 o 
   1  12   6       15.61       19.23      4.64 o 
   2  12   6        1.90       -1.90      3.84 o 
   3  12   6        1.50        0.31      4.57 o 
   4  12   6        1.00        7.56      6.33 o 
   5  12   6       26.51       35.82     10.25 o 
  -5  13   6        0.02       -3.69      6.37 o 
  -4  13   6        0.09       -0.37      5.80 o 
  -3  13   6        5.60        7.52      5.38 o 
  -2  13   6        5.13        6.58      4.93 o 
  -1  13   6        0.82       -2.82      3.93 o 
   0  13   6        0.02        2.33      6.69 o 
   1  13   6        1.62        1.15      4.38 o 
   2  13   6       30.57       32.37      4.98 o 
   3  13   6        1.30        0.21      4.62 o 
   4  13   6        0.04        1.19      7.12 o 
  -3  14   6        0.00       -0.54      5.54 o 
  -2  14   6        0.02       -2.99      4.80 o 
  -1  14   6        9.88       13.25      7.99 o 
   0  14   6       11.81       24.37      8.32 o 
   1  14   6        2.46       -7.77      8.62 o 
   2  14   6       14.58       18.39      4.66 o 
  -9   0   7      168.82      167.86     17.77 o 
  -7   0   7        0.09       -1.10      5.51 o 
  -5   0   7        3.59       -2.21      4.02 o 
  -3   0   7     1828.47     1874.00     39.81 o 
  -1   0   7     1923.93     1770.82     34.46 o 
   1   0   7     1193.86     1252.95     38.79 o 
   3   0   7     1539.36     1500.92     33.14 o 
   5   0   7      315.33      275.75     14.10 o 
   7   0   7        1.26       -1.33      6.04 o 
   9   0   7       13.07       17.93     13.07 o 
 -10   1   7       62.37       79.43     19.81 o 
  -9   1   7       40.02       48.45      7.67 o 
  -8   1   7        0.03       -5.46      5.46 o 
  -7   1   7       10.03       21.38      4.94 o 
  -6   1   7       50.52       48.09      4.70 o 
  -5   1   7      361.16      386.25      8.74 o 
  -4   1   7      158.79      153.16      7.26 o 
  -3   1   7      439.62      469.74      8.71 o 
  -2   1   7     2323.77     2248.29     26.69 o 
  -1   1   7      533.58      525.46      9.23 o 
   0   1   7       51.32       61.54      4.57 o 
   1   1   7     3045.99     3271.49     48.70 o 
   2   1   7       61.75       72.73      4.07 o 
   3   1   7       90.29       84.99      4.23 o 
   4   1   7      312.62      304.36      8.20 o 
   5   1   7       28.79       31.52      3.30 o 
   6   1   7       57.80       69.13      6.44 o 
   7   1   7      147.21      130.40      8.61 o 
   8   1   7        0.52        7.60      6.42 o 
   9   1   7      184.56      208.88     16.55 o 
  10   1   7        3.70       -2.68      9.08 o 
 -10   2   7        0.72        1.22      7.57 o 
  -9   2   7        0.45        5.51      6.63 o 
  -8   2   7        0.01       -0.40      4.48 o 
  -7   2   7       12.07       11.67      4.71 o 
  -6   2   7       27.71       20.81      4.27 o 
  -5   2   7       93.50       87.85      4.65 o 
  -4   2   7      358.59      340.90      7.61 o 
  -3   2   7        5.00        4.68      2.25 o 
  -2   2   7      309.74      321.00      7.39 o 
  -1   2   7      289.87      266.48      6.06 o 
   0   2   7     2570.49     2587.28     39.12 o 
   1   2   7      177.00      172.58      5.54 o 
   2   2   7     1117.55     1050.99     18.25 o 
   3   2   7      667.18      657.18     12.28 o 
   4   2   7        4.76        9.33      2.98 o 
   5   2   7      413.78      413.35      8.84 o 
   6   2   7       12.63        8.66      5.13 o 
   7   2   7       36.68       28.10      7.37 o 
   8   2   7        4.13       -5.98      5.98 o 
   9   2   7       14.82       13.05      9.13 o 
  10   2   7       20.42        9.99     10.07 o 
 -10   3   7       28.88       46.24     12.26 o 
  -9   3   7       19.07       23.71      6.65 o 
  -8   3   7       56.99       64.76      6.72 o 
  -7   3   7        5.39       10.62      4.55 o 
  -6   3   7        0.24       -3.00      3.63 o 
  -5   3   7       64.96       74.86      5.10 o 
  -4   3   7       53.63       52.45      3.66 o 
  -3   3   7       46.16       39.94      3.36 o 
  -2   3   7       75.78       73.15      3.41 o 
  -1   3   7      235.21      243.46      5.78 o 
   0   3   7      363.92      359.35      9.22 o 
   1   3   7      265.22      264.44      7.81 o 
   2   3   7        0.62       -0.03      1.66 o 
   3   3   7        2.52        4.90      3.16 o 
   4   3   7      403.73      399.83      9.47 o 
   5   3   7       10.15        7.83      4.00 o 
   6   3   7      244.91      277.16     15.25 o 
   7   3   7       82.82       70.60      8.47 o 
   8   3   7      109.90      111.46     11.03 o 
   9   3   7        0.64       -1.43      6.86 o 
  10   3   7       20.64        9.17     11.80 o 
 -10   4   7        5.27       -9.55      9.55 o 
  -9   4   7        8.45        7.96      7.11 o 
  -8   4   7        0.46        1.99      4.64 o 
  -7   4   7        2.95       -3.93      3.93 o 
  -6   4   7      251.78      237.74      8.47 o 
  -5   4   7       33.19       43.94      4.33 o 
  -4   4   7      198.21      183.65      6.13 o 
  -3   4   7      274.09      284.45      6.25 o 
  -2   4   7       80.23      106.10      5.90 o 
  -1   4   7      129.07      159.75      5.68 o 
   0   4   7        2.56       -0.59      1.96 o 
   1   4   7        1.04       -1.70      1.94 o 
   2   4   7     1119.06     1082.83     17.18 o 
   3   4   7       23.70       24.99      3.51 o 
   4   4   7      267.89      275.34      9.10 o 
   5   4   7       38.11       51.65      4.62 o 
   6   4   7       31.97       37.83      6.69 o 
   7   4   7       22.58       15.21      8.20 o 
   8   4   7       41.42       30.38      8.29 o 
   9   4   7        1.36        8.31      7.49 o 
 -10   5   7       40.45       58.90     13.09 o 
  -9   5   7        6.40        7.48      6.11 o 
  -8   5   7      255.02      261.11     12.93 o 
  -7   5   7        7.46       20.74      4.99 o 
  -6   5   7       61.98       73.79      8.70 o 
  -5   5   7       43.84       53.12      4.77 o 
  -4   5   7      242.97      227.93      6.83 o 
  -3   5   7       54.77       56.40      3.61 o 
  -2   5   7        0.01       -0.61      1.84 o 
  -1   5   7       58.56       53.47      4.35 o 
   0   5   7        0.64       -1.36      1.86 o 
   1   5   7        0.33        1.12      1.78 o 
   2   5   7       32.06       35.90      2.67 o 
   3   5   7      171.85      144.96      4.98 o 
   4   5   7      155.03      177.05      5.42 o 
   5   5   7      153.93      145.50      6.77 o 
   6   5   7      463.36      473.28     18.24 o 
   7   5   7        7.83        6.72      6.39 o 
   8   5   7       42.37       49.27      8.78 o 
   9   5   7       17.78       21.62      8.57 o 
  -9   6   7        5.36        6.41      6.35 o 
  -8   6   7        9.15        8.23      6.67 o 
  -7   6   7        0.20       -3.36      4.67 o 
  -6   6   7       16.54       19.28      4.81 o 
  -5   6   7      237.55      234.46      7.42 o 
  -4   6   7      652.57      623.67     11.92 o 
  -3   6   7        0.10        1.17      2.59 o 
  -2   6   7        7.69        9.41      2.83 o 
  -1   6   7       12.03       11.78      2.21 o 
   0   6   7      218.74      217.25      7.15 o 
   1   6   7       62.13       63.09      4.14 o 
   2   6   7      289.77      293.62      7.24 o 
   3   6   7      840.95      834.45     14.76 o 
   4   6   7      342.69      300.51      9.05 o 
   5   6   7        8.17       14.95      3.87 o 
   6   6   7       53.34       52.18      7.48 o 
   7   6   7       21.79        8.44      6.44 o 
   8   6   7        0.00       -6.13      6.13 o 
   9   6   7        4.45       -2.35      9.01 o 
  -9   7   7       35.18       57.71      8.40 o 
  -8   7   7        2.58        1.58      5.57 o 
  -7   7   7       55.89       73.27      7.49 o 
  -6   7   7        1.03        1.78      4.18 o 
  -5   7   7       23.82       25.81      4.77 o 
  -4   7   7       90.35       93.52      5.46 o 
  -3   7   7      234.51      241.00      6.59 o 
  -2   7   7        5.79        4.07      2.18 o 
  -1   7   7        0.00       -1.37      2.28 o 
   0   7   7       64.43       65.64      3.47 o 
   1   7   7       82.70       80.93      3.85 o 
   2   7   7      163.36      141.18      5.09 o 
   3   7   7      371.58      386.81      8.89 o 
   4   7   7      222.65      233.31      8.04 o 
   5   7   7        6.25        2.98      3.57 o 
   6   7   7       17.97       10.65      5.94 o 
   7   7   7       45.13       41.34      9.11 o 
   8   7   7        0.00        3.61      8.05 o 
  -9   8   7        2.52       -5.27      5.90 o 
  -8   8   7        4.78        7.15      6.11 o 
  -7   8   7        3.11       -2.00      5.13 o 
  -6   8   7        0.59       -4.18      4.18 o 
  -5   8   7       10.96       10.95      4.26 o 
  -4   8   7       45.56       48.85      4.98 o 
  -3   8   7      202.26      180.98      8.33 o 
  -2   8   7        0.06       -2.05      3.07 o 
  -1   8   7      223.68      241.61      7.39 o 
   0   8   7       16.26       18.44      2.65 o 
   1   8   7      272.69      275.95      6.83 o 
   2   8   7       35.49       32.06      3.97 o 
   3   8   7      454.50      459.90     12.14 o 
   4   8   7       10.90       11.96      3.60 o 
   5   8   7       41.97       52.74      9.71 o 
   6   8   7        0.30        5.01      6.54 o 
   7   8   7        0.94        3.85      7.81 o 
   8   8   7        0.01        1.19      8.98 o 
  -8   9   7        0.19       -4.66      5.75 o 
  -7   9   7        3.47       -2.40      4.85 o 
  -6   9   7       14.12       10.97      4.78 o 
  -5   9   7       42.36       46.83      5.40 o 
  -4   9   7       79.15       84.91      5.74 o 
  -3   9   7        3.62        3.92      4.36 o 
  -2   9   7       80.76       90.13      6.22 o 
  -1   9   7       17.60       27.43      3.85 o 
   0   9   7       22.50       30.82      3.96 o 
   1   9   7      181.26      152.10      4.92 o 
   2   9   7       30.46       25.39      3.41 o 
   3   9   7       36.74       31.21      4.12 o 
   4   9   7        5.78        7.52      3.77 o 
   5   9   7        0.35       -0.17     10.68 o 
   6   9   7       43.13       35.93      8.08 o 
   7   9   7        0.01        5.82     12.77 o 
  -7  10   7        0.97       -0.61      5.00 o 
  -6  10   7        1.16        3.47      4.72 o 
  -5  10   7        0.10       -2.58      4.08 o 
  -4  10   7       16.39       12.75      4.90 o 
  -3  10   7       51.70       61.09      5.91 o 
  -2  10   7       48.37       47.21      4.62 o 
  -1  10   7        4.96        2.81      3.27 o 
   0  10   7        4.35       -1.11      2.81 o 
   1  10   7       21.86       22.55      4.93 o 
   2  10   7        0.12       -3.11      4.64 o 
   3  10   7        3.66       -2.97      4.63 o 
   4  10   7        5.01        8.39      5.84 o 
   5  10   7       27.78       32.74      6.66 o 
   6  10   7       24.08       27.05      7.55 o 
   7  10   7        2.42        0.57      7.76 o 
  -7  11   7        6.22        3.92      5.00 o 
  -6  11   7       12.52       16.02      4.99 o 
  -5  11   7        5.33       -2.45      4.43 o 
  -4  11   7       27.60       29.84      4.49 o 
  -3  11   7       12.96       11.75      3.82 o 
  -2  11   7       92.68      102.21      5.71 o 
  -1  11   7       36.39       25.47      3.88 o 
   0  11   7        5.99        3.03      4.22 o 
   1  11   7       31.24       28.20      5.32 o 
   2  11   7        2.00        5.77      4.55 o 
   3  11   7        4.38       -0.61      5.09 o 
   4  11   7       15.51        5.29      6.07 o 
   5  11   7        1.07       -0.57      5.14 o 
   6  11   7        0.38        3.75     13.87 o 
  -6  12   7       16.56       28.70      7.99 o 
  -5  12   7        6.41       19.86      7.16 o 
  -4  12   7       31.16       34.42      5.78 o 
  -3  12   7        6.65        2.93      3.12 o 
  -2  12   7       28.82       26.89      3.86 o 
  -1  12   7        7.49        4.67      3.11 o 
   0  12   7       23.78       29.04      5.07 o 
   1  12   7       29.92       34.52      5.43 o 
   2  12   7       42.11       50.14      6.15 o 
   3  12   7       20.57       22.59      6.55 o 
   4  12   7        6.45       22.23     13.94 o 
   5  12   7        1.00      -10.67     11.18 o 
  -4  13   7        5.19        4.65      6.16 o 
  -3  13   7        2.13        0.32      5.54 o 
  -2  13   7        4.39       -4.75      4.75 o 
  -1  13   7        0.14       -1.98      3.01 o 
   0  13   7        0.11       -3.64      3.78 o 
   1  13   7        0.16       -2.92      4.11 o 
   2  13   7       12.45       12.84      5.08 o 
   3  13   7       19.06       10.90      5.46 o 
   4  13   7        1.32        0.45      9.47 o 
  -2  14   7        0.56        4.30      6.29 o 
  -1  14   7        6.44       11.94      8.60 o 
   0  14   7       14.15       16.58      8.43 o 
   1  14   7       18.67       22.18      6.92 o 
 -10   0   8        0.59        5.04     10.06 o 
  -8   0   8        0.09        4.85      7.75 o 
  -6   0   8       31.52       33.36      9.83 o 
  -4   0   8       52.16       56.77      6.40 o 
  -2   0   8     2017.66     2198.16     57.75 o 
   0   0   8     4028.92     4009.79     76.63 o 
   2   0   8      219.37      243.07     12.03 o 
   4   0   8      164.94      148.61      8.68 o 
   6   0   8       51.90       70.54     25.76 o 
   8   0   8        0.40       16.34     12.29 o 
  10   0   8       18.74       36.03     15.42 o 
 -10   1   8       56.63       62.52     13.27 o 
  -9   1   8        0.03        6.46      6.32 o 
  -8   1   8        7.41        8.01      5.53 o 
  -7   1   8        0.11        2.68      4.27 o 
  -6   1   8       56.86       61.72      5.45 o 
  -5   1   8        0.71        2.35      2.82 o 
  -4   1   8      196.16      180.12      6.26 o 
  -3   1   8        9.44        7.74      2.66 o 
  -2   1   8       73.30       84.57      4.01 o 
  -1   1   8      104.53      123.18      9.53 o 
   0   1   8      197.23      216.80      6.72 o 
   1   1   8       20.65       12.60      2.78 o 
   2   1   8      283.89      282.53      7.80 o 
   3   1   8       15.66       15.42      3.53 o 
   4   1   8       59.65       50.36      4.76 o 
   5   1   8       92.45       86.57      9.15 o 
   6   1   8        1.60       -0.05      4.41 o 
   7   1   8       31.63       39.73      7.47 o 
   8   1   8      108.29       87.68     12.01 o 
   9   1   8       10.29        5.77      9.28 o 
  10   1   8       50.96       47.95     12.43 o 
 -10   2   8       33.45       32.77     11.81 o 
  -9   2   8        3.78        3.32      7.04 o 
  -8   2   8        4.34       -2.00      5.41 o 
  -7   2   8        7.10        3.88      4.45 o 
  -6   2   8       28.83       26.46      5.48 o 
  -5   2   8        0.43       -1.70      3.06 o 
  -4   2   8      224.16      231.96      6.55 o 
  -3   2   8      730.41      713.40     12.07 o 
  -2   2   8     1340.68     1411.54     20.45 o 
  -1   2   8       23.25       19.78      2.58 o 
   0   2   8      138.62      129.30      5.03 o 
   1   2   8      665.61      633.22     12.55 o 
   2   2   8       56.82       57.93      3.96 o 
   3   2   8       33.55       32.99      3.45 o 
   4   2   8      570.76      583.42     12.35 o 
   5   2   8       46.02       32.03      5.08 o 
   6   2   8      172.78      158.38      8.87 o 
   7   2   8       40.88       55.79      8.05 o 
   8   2   8        8.50       27.42      7.87 o 
   9   2   8        0.07       11.39     10.71 o 
 -10   3   8        4.82      -10.24     10.24 o 
  -9   3   8      116.47      125.67     10.94 o 
  -8   3   8       58.16       68.10      7.77 o 
  -7   3   8      217.83      230.28     10.22 o 
  -6   3   8        2.90        6.64      3.86 o 
  -5   3   8      118.89      126.38      5.56 o 
  -4   3   8       28.49       25.05      3.71 o 
  -3   3   8      143.93      154.71      6.13 o 
  -2   3   8      356.42      384.77      8.09 o 
  -1   3   8      572.70      581.89     10.21 o 
   0   3   8        3.18        2.76      2.39 o 
   1   3   8       57.72       56.52      4.18 o 
   2   3   8      372.05      337.08      9.78 o 
   3   3   8       25.09       34.89      3.54 o 
   4   3   8        4.11        5.74      3.16 o 
   5   3   8      322.01      298.48     10.73 o 
   6   3   8        3.02        8.39      5.63 o 
   7   3   8       68.83       78.75     10.43 o 
   8   3   8       55.44       61.69     15.79 o 
   9   3   8       22.85       35.49     10.28 o 
 -10   4   8        2.32      -10.68     10.68 o 
  -9   4   8        0.42       -6.19      6.19 o 
  -8   4   8        1.57        2.62      5.58 o 
  -7   4   8        1.06       -0.06      4.35 o 
  -6   4   8       31.70       31.54      5.47 o 
  -5   4   8      711.84      667.47     14.19 o 
  -4   4   8       11.30       19.58      3.48 o 
  -3   4   8      172.69      173.87      5.33 o 
  -2   4   8       63.67       60.21      4.02 o 
  -1   4   8      101.58      104.41      6.47 o 
   0   4   8        9.34       -1.18      2.20 o 
   1   4   8      472.10      445.22     13.98 o 
   2   4   8      312.91      315.70      7.59 o 
   3   4   8     1468.33     1467.96     23.04 o 
   4   4   8      242.33      261.89      7.82 o 
   5   4   8      388.96      352.86     14.14 o 
   6   4   8       92.16       98.45      9.10 o 
   7   4   8       34.20       25.40     10.94 o 
   8   4   8        1.08        5.31      7.71 o 
   9   4   8        0.14       -6.88      6.88 o 
 -10   5   8        6.46        2.16      9.89 o 
  -9   5   8       95.28      111.98     13.70 o 
  -8   5   8       21.63       13.53      6.19 o 
  -7   5   8       35.24       44.76      6.82 o 
  -6   5   8        2.16       -1.51      3.79 o 
  -5   5   8      139.13      124.97      6.33 o 
  -4   5   8      306.00      300.99      8.00 o 
  -3   5   8        6.86       16.22      2.96 o 
  -2   5   8        8.98        6.79      2.59 o 
  -1   5   8       43.60       46.49      3.28 o 
   0   5   8       20.32       13.33      2.55 o 
   1   5   8      152.08      149.10      5.18 o 
   2   5   8        0.18        3.52      2.32 o 
   3   5   8      509.00      490.69     10.43 o 
   4   5   8        1.54       10.33      3.50 o 
   5   5   8      114.62      111.18      6.78 o 
   6   5   8        8.79       16.48      6.40 o 
   7   5   8       47.11       59.19      8.47 o 
   8   5   8       56.54       49.40      9.10 o 
   9   5   8        1.84        8.31     10.06 o 
  -9   6   8        0.35       -0.75      7.27 o 
  -8   6   8        8.50        6.14      5.90 o 
  -7   6   8        0.45       -1.75      5.03 o 
  -6   6   8       87.80       94.58      7.19 o 
  -5   6   8        0.17       -3.46      3.46 o 
  -4   6   8      442.96      436.14     14.02 o 
  -3   6   8        3.12       -0.19      2.52 o 
  -2   6   8        0.09       -0.06      2.51 o 
  -1   6   8        0.07        4.23      2.30 o 
   0   6   8       73.16       72.63      4.35 o 
   1   6   8      841.81      822.73     15.77 o 
   2   6   8      228.37      237.72      7.60 o 
   3   6   8      478.83      457.72     10.20 o 
   4   6   8      311.67      318.83     10.40 o 
   5   6   8        3.02        4.88      3.55 o 
   6   6   8        1.46        0.42      5.54 o 
   7   6   8        0.08       12.05      6.49 o 
   8   6   8        4.01        6.09      7.34 o 
   9   6   8        0.01        4.72      9.71 o 
  -9   7   8       13.47       16.64      7.79 o 
  -8   7   8       10.24       17.26      6.34 o 
  -7   7   8        0.24       -4.93      4.97 o 
  -6   7   8       28.16       35.40      5.58 o 
  -5   7   8        1.22        0.68      5.88 o 
  -4   7   8       47.90       56.31      5.37 o 
  -3   7   8        1.35        0.62      3.43 o 
  -2   7   8        0.63       -0.28      2.72 o 
  -1   7   8        7.13        1.84      2.67 o 
   0   7   8        1.00        3.23      2.55 o 
   1   7   8       86.14       86.76      4.26 o 
   2   7   8       10.27        7.90      2.86 o 
   3   7   8       19.59       14.48      3.78 o 
   4   7   8       10.33        1.00      3.69 o 
   5   7   8        8.19       15.26      5.50 o 
   6   7   8       21.00       12.20     10.09 o 
   7   7   8        2.84       -0.74      7.17 o 
   8   7   8       22.37       18.37      9.71 o 
  -8   8   8       15.19        8.23      7.43 o 
  -7   8   8        0.68       -5.16      5.16 o 
  -6   8   8        7.04        3.20      4.48 o 
  -5   8   8       22.19       25.81      4.92 o 
  -4   8   8       95.69       93.16      6.06 o 
  -3   8   8       43.44       30.22      5.29 o 
  -2   8   8      150.36      121.01      6.99 o 
  -1   8   8        3.63       -1.14      3.18 o 
   0   8   8      170.81      175.79      5.56 o 
   1   8   8      163.82      141.18      6.07 o 
   2   8   8      111.89      112.71      4.76 o 
   3   8   8        9.63        9.25      3.48 o 
   4   8   8      117.90      137.75      7.10 o 
   5   8   8        0.02       -2.17     10.76 o 
   6   8   8        0.03        0.38      8.56 o 
   7   8   8        8.58       -0.34      7.87 o 
   8   8   8        1.73        5.44      9.37 o 
  -8   9   8        2.02        7.74      6.36 o 
  -7   9   8       12.78        5.89      5.23 o 
  -6   9   8       27.32       38.10      5.75 o 
  -5   9   8       48.35       47.07      7.03 o 
  -4   9   8       22.97       24.51      5.67 o 
  -3   9   8      100.69      113.95      9.55 o 
  -2   9   8       17.00       23.05      4.69 o 
  -1   9   8       35.82       42.75      5.75 o 
   0   9   8       37.25       19.29      5.14 o 
   1   9   8       17.74       15.06      5.43 o 
   2   9   8      118.36      102.19      5.85 o 
   3   9   8       56.47       60.84      5.16 o 
   4   9   8       59.78       76.81      6.40 o 
   5   9   8        0.02       -4.22      5.41 o 
   6   9   8        0.49       12.20      6.92 o 
   7   9   8        1.33       -7.02      7.02 o 
  -7  10   8        2.47        3.90      5.22 o 
  -6  10   8       25.53       27.46      7.01 o 
  -5  10   8        3.82       -1.43      4.72 o 
  -4  10   8       71.50       64.43      6.62 o 
  -3  10   8       13.09       16.95      6.11 o 
  -2  10   8      178.06      168.86      7.37 o 
  -1  10   8       54.58       59.17      4.89 o 
   0  10   8        1.95        0.79      3.01 o 
   1  10   8       71.33       88.01      7.02 o 
   2  10   8       60.46       56.07      7.18 o 
   3  10   8       16.12       26.49      4.45 o 
   4  10   8       37.32       36.49      5.18 o 
   5  10   8       18.06       18.94     10.96 o 
   6  10   8       35.45       43.27     10.52 o 
  -6  11   8        5.99       12.31      4.97 o 
  -5  11   8       39.25       55.16      8.70 o 
  -4  11   8        5.00       -1.10      5.36 o 
  -3  11   8       48.31       53.58      5.17 o 
  -2  11   8        1.45       -3.16      3.66 o 
  -1  11   8       33.87       35.50      4.30 o 
   0  11   8        2.13       -1.83      2.96 o 
   1  11   8       95.11       76.83      6.85 o 
   2  11   8       45.62       45.97      6.25 o 
   3  11   8        3.99        2.15      8.53 o 
   4  11   8        2.90        3.94     11.72 o 
   5  11   8       16.85       13.41      6.17 o 
   6  11   8        1.97        4.27      6.65 o 
  -5  12   8       25.44       30.38      4.62 o 
  -4  12   8        0.86       -1.47      3.62 o 
  -3  12   8       39.79       44.13      4.84 o 
  -2  12   8        0.48       -3.40      3.40 o 
  -1  12   8        0.01       -1.34      3.19 o 
   0  12   8        0.09        4.64      5.87 o 
   1  12   8        1.07        4.57      7.43 o 
   2  12   8       27.96       29.28      6.30 o 
   3  12   8       16.96       23.11      6.75 o 
   4  12   8        7.50        9.34     12.91 o 
   5  12   8       18.94       33.08     15.91 o 
  -4  13   8        3.79        9.75      6.77 o 
  -3  13   8       10.97       10.60      7.32 o 
  -2  13   8       19.00       26.06      5.10 o 
  -1  13   8        1.68        1.53      3.93 o 
   0  13   8        1.41        0.05      4.38 o 
   1  13   8        0.18       -4.53      4.53 o 
   2  13   8        8.88       17.48      5.62 o 
   3  13   8        0.20       -0.05      5.26 o 
  -1  14   8        5.04        4.00      7.66 o 
   0  14   8        0.00        1.61      3.86 o 
  -9   0   9       52.31       39.62     11.38 o 
  -7   0   9        1.53       -4.87      6.94 o 
  -5   0   9       71.36       66.12      9.11 o 
  -3   0   9     3985.52     3953.62     86.60 o 
  -1   0   9     1096.45     1136.85     26.54 o 
   1   0   9      208.14      208.26     10.75 o 
   3   0   9       63.87       55.91      6.16 o 
   5   0   9      606.57      540.30     21.70 o 
   7   0   9        9.17       30.38     11.32 o 
   9   0   9       16.01        3.08     12.26 o 
 -10   1   9       19.27       23.71      9.34 o 
  -9   1   9       21.54       28.11      7.33 o 
  -8   1   9        0.52       -0.84      5.31 o 
  -7   1   9        0.07        3.36      4.78 o 
  -6   1   9       90.18       83.10      6.48 o 
  -5   1   9       67.83       68.49      4.95 o 
  -4   1   9      165.21      151.76      8.20 o 
  -3   1   9      198.95      173.91      5.67 o 
  -2   1   9     2469.25     2467.44     38.03 o 
  -1   1   9      259.07      267.61      8.24 o 
   0   1   9        4.30       -1.05      2.44 o 
   1   1   9       95.69      103.19      4.89 o 
   2   1   9      145.05      138.82      5.91 o 
   3   1   9       82.22       93.36      5.55 o 
   4   1   9      171.20      178.75      9.84 o 
   5   1   9       13.33       17.25      4.73 o 
   6   1   9        8.32        5.90      6.13 o 
   7   1   9       97.68      118.04     10.09 o 
   8   1   9        3.64       -4.73      9.22 o 
   9   1   9      131.90      121.12     14.99 o 
 -10   2   9        1.79       -9.25      9.25 o 
  -9   2   9        0.97        0.12      7.24 o 
  -8   2   9        0.99       -0.88      5.46 o 
  -7   2   9        0.49        0.19      4.53 o 
  -6   2   9       37.03       38.66      5.39 o 
  -5   2   9      277.11      257.52      8.11 o 
  -4   2   9       33.90       42.29      4.63 o 
  -3   2   9      715.92      719.27     12.32 o 
  -2   2   9      455.22      467.66      9.48 o 
  -1   2   9     1374.84     1464.47     23.59 o 
   0   2   9       60.59       60.35      4.06 o 
   1   2   9      120.74      108.00      6.65 o 
   2   2   9      981.84      941.98     17.66 o 
   3   2   9      135.66      134.40      5.68 o 
   4   2   9      286.61      302.90      8.85 o 
   5   2   9      241.12      258.23     10.42 o 
   6   2   9       17.10       11.51      6.18 o 
   7   2   9        8.93       11.63      6.81 o 
   8   2   9        0.71        1.37     11.76 o 
   9   2   9        0.00        1.78     16.88 o 
 -10   3   9       34.02       48.03     23.83 o 
  -9   3   9        7.35        7.12      7.09 o 
  -8   3   9       76.04       80.59      8.44 o 
  -7   3   9        5.40        5.23      4.85 o 
  -6   3   9        0.98       -3.24      4.17 o 
  -5   3   9      199.45      188.89      8.50 o 
  -4   3   9        2.59       -0.79      3.26 o 
  -3   3   9       20.16       18.12      3.32 o 
  -2   3   9        5.83        3.42      3.28 o 
  -1   3   9       47.72       57.12      3.55 o 
   0   3   9        9.08        6.97      2.65 o 
   1   3   9        9.62       13.13      2.93 o 
   2   3   9     1041.14      929.89     17.39 o 
   3   3   9       22.55       30.64      3.67 o 
   4   3   9      268.45      265.64     10.04 o 
   5   3   9       17.88        7.22      8.54 o 
   6   3   9       17.24       10.08      5.99 o 
   7   3   9        4.58       10.12      6.53 o 
   8   3   9       10.02       11.69      7.71 o 
   9   3   9        4.68       -8.53      8.53 o 
 -10   4   9        1.94       -9.58      9.58 o 
  -9   4   9        1.34       -1.09      7.42 o 
  -8   4   9       14.89       24.05      9.22 o 
  -7   4   9        3.36        3.18      4.78 o 
  -6   4   9        6.37        8.19      4.26 o 
  -5   4   9       11.30       12.95      5.20 o 
  -4   4   9      368.55      383.40      8.88 o 
  -3   4   9        1.87        0.75      2.62 o 
  -2   4   9       47.76       46.79      3.74 o 
  -1   4   9       29.78       34.39      3.31 o 
   0   4   9      112.26      105.77      8.17 o 
   1   4   9       16.18       21.95      3.19 o 
   2   4   9      723.33      732.26     13.58 o 
   3   4   9      110.23      117.76      5.28 o 
   4   4   9      543.01      534.56     21.69 o 
   5   4   9        5.88       10.29      6.93 o 
   6   4   9       41.76       39.22      8.39 o 
   7   4   9       23.29       36.91      7.86 o 
   8   4   9        1.14       -6.68      6.68 o 
   9   4   9        8.00       10.17     14.29 o 
  -9   5   9        3.15       -5.23      6.48 o 
  -8   5   9      152.11      150.53     10.21 o 
  -7   5   9       81.33       95.25     21.27 o 
  -6   5   9       26.06       44.67      6.31 o 
  -5   5   9        0.09        4.13      3.83 o 
  -4   5   9        6.34        3.76      3.79 o 
  -3   5   9       11.51       18.90      3.58 o 
  -2   5   9        3.23       -2.44      2.44 o 
  -1   5   9        2.40        4.42      2.53 o 
   0   5   9       15.77       13.40      2.84 o 
   1   5   9      238.57      218.39      6.71 o 
   2   5   9       35.12       42.37      3.50 o 
   3   5   9       51.00       62.37     11.75 o 
   4   5   9        0.22        1.79      5.48 o 
   5   5   9       86.69       84.83      6.00 o 
   6   5   9       29.19       26.44      6.78 o 
   7   5   9       10.81       11.22      6.68 o 
   8   5   9       15.61       29.68      9.50 o 
   9   5   9        5.02       11.31     10.34 o 
  -9   6   9        2.12        9.13      8.07 o 
  -8   6   9        6.98        5.62      5.80 o 
  -7   6   9        0.00       14.68      5.76 o 
  -6   6   9       43.20       41.47      5.79 o 
  -5   6   9      113.49       94.08      6.60 o 
  -4   6   9      214.73      227.61      8.83 o 
  -3   6   9       29.27       33.35      5.05 o 
  -2   6   9       29.51       27.60      3.50 o 
  -1   6   9      122.13      126.28      4.98 o 
   0   6   9      325.75      306.16      7.55 o 
   1   6   9       46.87       56.00      5.66 o 
   2   6   9      947.59      904.71     17.71 o 
   3   6   9       47.14       59.28      6.24 o 
   4   6   9      436.49      375.66     11.68 o 
   5   6   9        7.88        8.64      5.78 o 
   6   6   9        3.54       -2.86      8.92 o 
   7   6   9        6.65       10.89      7.05 o 
   8   6   9        0.59        4.77      7.50 o 
  -9   7   9       21.93       22.58      7.67 o 
  -8   7   9        1.47       -2.12      7.34 o 
  -7   7   9        7.06        3.61      5.51 o 
  -6   7   9       10.23        7.24      4.79 o 
  -5   7   9       22.67       23.29      4.79 o 
  -4   7   9       28.57       31.85      4.82 o 
  -3   7   9      118.88      131.34      7.64 o 
  -2   7   9        8.43        9.38      4.27 o 
  -1   7   9       58.75       71.28      7.88 o 
   0   7   9      288.31      242.81     10.14 o 
   1   7   9       58.80       54.55      4.41 o 
   2   7   9       37.71       48.35      4.55 o 
   3   7   9      232.01      233.93      8.48 o 
   4   7   9        5.33        3.72      3.71 o 
   5   7   9       25.78       23.88      6.20 o 
   6   7   9        0.38        3.91      5.75 o 
   7   7   9       58.47       56.61     10.52 o 
   8   7   9        0.52       13.61     17.28 o 
  -8   8   9        1.47       -5.87      5.87 o 
  -7   8   9        3.17        2.15      5.51 o 
  -6   8   9       12.51        2.11      4.63 o 
  -5   8   9       68.71       65.50      6.16 o 
  -4   8   9       10.32       10.77      6.45 o 
  -3   8   9      248.71      220.73      9.72 o 
  -2   8   9        2.54        5.45      4.29 o 
  -1   8   9      177.31      178.99     12.86 o 
   0   8   9        4.58        7.57      3.89 o 
   1   8   9      245.14      230.85      8.01 o 
   2   8   9       76.94       63.61      4.89 o 
   3   8   9      111.86      128.26      8.03 o 
   4   8   9      128.47      147.75      8.49 o 
   5   8   9       47.44       66.44      9.15 o 
   6   8   9        4.45       15.65     12.03 o 
   7   8   9        0.06        3.73      8.51 o 
  -8   9   9        1.52        9.07      7.75 o 
  -7   9   9        2.23        6.36      6.12 o 
  -6   9   9       36.70       40.41      6.07 o 
  -5   9   9        8.58       17.97      4.81 o 
  -4   9   9       66.75       87.82      7.34 o 
  -3   9   9        6.30        6.20      4.43 o 
  -2   9   9       22.76       22.58      4.89 o 
  -1   9   9       36.03       44.03      5.23 o 
   0   9   9       23.90       20.24      4.48 o 
   1   9   9       57.01       43.82      4.54 o 
   2   9   9       15.99       20.04      4.14 o 
   3   9   9       21.41       32.24      4.97 o 
   4   9   9        1.69        5.39      4.45 o 
   5   9   9        7.74        3.09      5.96 o 
   6   9   9        0.00       -1.89      6.81 o 
   7   9   9        5.66        4.30      8.34 o 
  -7  10   9        0.77        4.69      5.49 o 
  -6  10   9        0.00       -4.57      4.57 o 
  -5  10   9       29.85       13.86      5.70 o 
  -4  10   9        0.76        1.31      4.61 o 
  -3  10   9       87.13       66.37      6.57 o 
  -2  10   9       15.15       25.64      8.55 o 
  -1  10   9       95.36       93.95      5.93 o 
   0  10   9        0.59       -1.61      3.37 o 
   1  10   9        7.90       14.57      3.60 o 
   2  10   9       35.21       38.82      4.48 o 
   3  10   9        0.31        4.12      9.88 o 
   4  10   9       19.08       35.29      5.99 o 
   5  10   9       12.72       15.48      6.73 o 
   6  10   9       10.94        8.97      7.60 o 
  -6  11   9       16.42       12.49      6.68 o 
  -5  11   9        0.92        2.29      5.26 o 
  -4  11   9       20.43       24.30      6.26 o 
  -3  11   9       12.15       14.91      4.52 o 
  -2  11   9        5.45        6.56      3.96 o 
  -1  11   9       17.97       19.68      4.15 o 
   0  11   9        5.49        6.23      3.50 o 
   1  11   9        0.01       -1.17      4.54 o 
   2  11   9        9.45        4.72      5.00 o 
   3  11   9        8.17       22.65      7.60 o 
   4  11   9        0.40       27.14     13.85 o 
   5  11   9        3.18        9.34      8.79 o 
  -5  12   9        3.23        2.47      4.41 o 
  -4  12   9        7.86        7.64      4.35 o 
  -3  12   9        2.08        1.46      4.72 o 
  -2  12   9       16.03       11.77      4.20 o 
  -1  12   9        1.72        2.04      3.90 o 
   0  12   9       14.43       16.61      5.11 o 
   1  12   9        0.04       -3.09      4.45 o 
   2  12   9       42.94       49.50      6.97 o 
   3  12   9        2.79       -2.92      6.86 o 
   4  12   9        5.42       -4.75     12.67 o 
  -3  13   9        5.48       10.48      3.97 o 
  -2  13   9       12.24       14.58      4.20 o 
  -1  13   9       18.24       20.01      5.18 o 
   0  13   9        2.62       -1.34      4.68 o 
   1  13   9        0.04        0.79      4.91 o 
   2  13   9        2.82        8.08      5.35 o 
 -10   0  10       30.03       45.07     13.37 o 
  -8   0  10        9.07        2.89      8.57 o 
  -6   0  10       98.02       96.03     11.18 o 
  -4   0  10      398.73      354.81     12.06 o 
  -2   0  10     3395.93     3068.93     97.01 o 
   0   0  10      140.25      120.35      8.78 o 
   2   0  10       35.28       33.94      6.20 o 
   4   0  10       21.66       21.30     10.95 o 
   6   0  10      118.54      124.37     15.96 o 
   8   0  10        1.15       -8.05     10.34 o 
 -10   1  10       28.47        1.79      8.52 o 
  -9   1  10       10.56        4.65      6.66 o 
  -8   1  10        9.19        6.91      5.65 o 
  -7   1  10       15.18       16.62      5.84 o 
  -6   1  10        0.81        5.14      4.56 o 
  -5   1  10       40.82       30.10      3.96 o 
  -4   1  10       96.33      109.62      5.25 o 
  -3   1  10       41.63       36.10      4.27 o 
  -2   1  10      445.52      433.31     10.20 o 
  -1   1  10        3.73        2.16      2.52 o 
   0   1  10        2.05       -2.25      3.21 o 
   1   1  10      754.22      772.88     15.53 o 
   2   1  10       97.44      130.70      6.69 o 
   3   1  10      111.76      113.11      6.15 o 
   4   1  10      154.86      186.43      9.37 o 
   5   1  10       39.08       31.53      5.66 o 
   6   1  10       49.32       74.80      8.44 o 
   7   1  10        4.64        8.96      7.59 o 
   8   1  10       41.45       45.09     10.72 o 
   9   1  10        6.06      -11.94     16.70 o 
 -10   2  10        3.97        8.72     11.11 o 
  -9   2  10        1.18       -7.43      7.43 o 
  -8   2  10        0.16       -5.42      5.42 o 
  -7   2  10        0.00       -4.80      4.80 o 
  -6   2  10       14.53       12.10      5.76 o 
  -5   2  10       43.73       45.94      5.02 o 
  -4   2  10      708.74      668.87     12.43 o 
  -3   2  10      285.55      304.10      8.83 o 
  -2   2  10      313.54      301.90      8.40 o 
  -1   2  10        0.12       -1.16      2.56 o 
   0   2  10      370.57      328.75      8.99 o 
   1   2  10      177.35      193.23      6.93 o 
   2   2  10       25.94       25.21      3.87 o 
   3   2  10      289.36      286.41      9.59 o 
   4   2  10      221.51      212.97      9.31 o 
   5   2  10      174.49      175.38     10.57 o 
   6   2  10       64.70       62.62      8.28 o 
   7   2  10        0.01        0.51      6.28 o 
   8   2  10        4.36       -1.18      8.47 o 
   9   2  10        6.19       18.74     10.36 o 
 -10   3  10        1.01       -7.05      9.84 o 
  -9   3  10       40.83       39.31     11.49 o 
  -8   3  10        0.14       13.44      7.24 o 
  -7   3  10      125.63      121.81      8.97 o 
  -6   3  10        0.88        2.47      4.24 o 
  -5   3  10       84.64       83.95      8.00 o 
  -4   3  10       84.40       87.89      5.28 o 
  -3   3  10      444.74      453.15     12.39 o 
  -2   3  10      130.65      137.28      5.38 o 
  -1   3  10       71.75       69.16      4.43 o 
   0   3  10       26.27       34.79      3.67 o 
   1   3  10      120.72      114.27      6.03 o 
   2   3  10       33.47       32.61      3.99 o 
   3   3  10        6.78        9.10      3.53 o 
   4   3  10      181.43      158.78      9.70 o 
   5   3  10        5.25        1.19      5.15 o 
   6   3  10       38.74       49.50      7.96 o 
   7   3  10        3.05       -4.00      6.29 o 
   8   3  10       67.15       77.78     12.65 o 
   9   3  10       45.90       49.17     22.83 o 
  -9   4  10        0.56       -6.36      6.36 o 
  -8   4  10        0.03       -0.26      9.82 o 
  -7   4  10       30.38       19.74      6.31 o 
  -6   4  10       24.62       25.86      5.31 o 
  -5   4  10      301.49      301.14      9.68 o 
  -4   4  10       64.50       65.08      5.80 o 
  -3   4  10       90.67       93.94      5.21 o 
  -2   4  10        6.91        3.97      2.82 o 
  -1   4  10       74.93       83.26      4.54 o 
   0   4  10       92.89       75.17      5.33 o 
   1   4  10      566.83      559.78     14.81 o 
   2   4  10        5.99       13.09      3.40 o 
   3   4  10     1787.21     1563.59     81.90 o 
   4   4  10       10.19       16.48      5.82 o 
   5   4  10       79.96       73.39      8.05 o 
   6   4  10       10.56        4.16      6.25 o 
   7   4  10        2.31        4.25      6.86 o 
   8   4  10        0.83       -3.57      6.87 o 
   9   4  10        2.82        8.25     10.11 o 
  -9   5  10       20.59       28.43      8.69 o 
  -8   5  10       29.07       27.56     10.38 o 
  -7   5  10       13.94       20.76      7.78 o 
  -6   5  10       32.57       36.11      5.86 o 
  -5   5  10      115.02      108.49      7.73 o 
  -4   5  10       18.08       15.78      3.99 o 
  -3   5  10        3.22        0.69      3.60 o 
  -2   5  10       79.90       91.02      4.93 o 
  -1   5  10       11.61       10.00      3.00 o 
   0   5  10      274.16      287.58      9.66 o 
   1   5  10       36.60       36.14      6.12 o 
   2   5  10      120.81      101.74      6.95 o 
   3   5  10      236.04      219.52     11.16 o 
   4   5  10       36.93       34.67      6.54 o 
   5   5  10        1.49        0.46      5.09 o 
   6   5  10       15.82       18.33      6.73 o 
   7   5  10       35.50       29.56     10.90 o 
   8   5  10        3.32       -0.25      7.28 o 
  -9   6  10       13.09       10.71      7.80 o 
  -8   6  10        0.46       -4.44      5.95 o 
  -7   6  10       10.30        4.95      7.12 o 
  -6   6  10        5.89        5.95      5.43 o 
  -5   6  10       35.40       33.06      6.76 o 
  -4   6  10      290.70      279.71     11.13 o 
  -3   6  10      252.95      271.87     10.65 o 
  -2   6  10       67.57       90.49      6.61 o 
  -1   6  10      114.72      127.32      7.20 o 
   0   6  10       18.39       11.92      4.32 o 
   1   6  10      475.68      478.50     16.31 o 
   2   6  10        4.73        5.59      4.11 o 
   3   6  10       60.45       74.43      9.24 o 
   4   6  10      206.96      172.71      8.22 o 
   5   6  10        6.09        4.11      5.61 o 
   6   6  10       23.98       11.06      6.50 o 
   7   6  10       27.14       24.62      8.19 o 
   8   6  10        6.25       13.67      8.12 o 
  -8   7  10       42.82       46.47      7.74 o 
  -7   7  10        0.77        3.40      7.36 o 
  -6   7  10        6.77       11.59      5.03 o 
  -5   7  10        9.09       17.18      4.83 o 
  -4   7  10        0.19        2.47      6.00 o 
  -3   7  10        7.93       10.45      4.90 o 
  -2   7  10       56.46       63.51      6.06 o 
  -1   7  10      251.98      239.70      9.57 o 
   0   7  10       75.76       84.18      6.28 o 
   1   7  10        6.86        8.04      4.00 o 
   2   7  10        1.13       -0.70      3.87 o 
   3   7  10        8.91        9.29      4.20 o 
   4   7  10      120.47      107.26      7.06 o 
   5   7  10       24.05       30.49      7.44 o 
   6   7  10        9.72       12.29      6.68 o 
   7   7  10        2.48       -3.61      7.79 o 
   8   7  10       23.45       28.52     14.33 o 
  -8   8  10        8.44       21.43      7.03 o 
  -7   8  10        8.96        2.03      7.90 o 
  -6   8  10        8.24       11.44      5.10 o 
  -5   8  10        1.25       -4.28      4.28 o 
  -4   8  10      135.41      125.63      8.38 o 
  -3   8  10       49.95       52.10      6.13 o 
  -2   8  10      495.05      455.12     13.84 o 
  -1   8  10       37.04       51.03      5.67 o 
   0   8  10       79.28       72.42      6.76 o 
   1   8  10        1.23       -1.65      3.25 o 
   2   8  10        0.22        3.17      3.67 o 
   3   8  10        0.59       -2.91      3.63 o 
   4   8  10       18.73       23.19      5.28 o 
   5   8  10       11.66       16.20      7.35 o 
   6   8  10       15.73       21.05      8.26 o 
   7   8  10        1.61       -5.85      8.22 o 
  -7   9  10        0.80        2.62      8.01 o 
  -6   9  10       18.46       22.22      5.71 o 
  -5   9  10       10.25       13.21      7.24 o 
  -4   9  10        9.08        2.93      4.97 o 
  -3   9  10       19.91       36.82      5.86 o 
  -2   9  10        0.16        0.29      4.17 o 
  -1   9  10       15.55        8.53      4.32 o 
   0   9  10       14.36       14.24      4.02 o 
   1   9  10        2.38        2.89      3.54 o 
   2   9  10       12.39       12.60      4.47 o 
   3   9  10        3.73        1.37      3.99 o 
   4   9  10       32.72       37.01      6.40 o 
   5   9  10        0.03        9.90      6.87 o 
   6   9  10       13.73       30.17      9.00 o 
  -6  10  10       20.72       18.89      7.74 o 
  -5  10  10       12.65        6.65      5.61 o 
  -4  10  10       30.00       24.27      5.81 o 
  -3  10  10        5.05       15.72      5.26 o 
  -2  10  10       35.00       26.02      5.23 o 
  -1  10  10       76.61       69.05      5.72 o 
   0  10  10       51.87       50.72      5.05 o 
   1  10  10       79.21       80.76      5.57 o 
   2  10  10       25.44       18.68      6.22 o 
   3  10  10       33.66       37.57      5.42 o 
   4  10  10        6.16        4.54      5.94 o 
   5  10  10        3.80        7.56      6.92 o 
   6  10  10       19.26       27.71      8.79 o 
  -6  11  10        0.11        6.22      8.39 o 
  -5  11  10       18.88       20.46      6.26 o 
  -4  11  10        0.12        1.30      4.90 o 
  -3  11  10       18.78       17.60      5.55 o 
  -2  11  10       16.55       16.50      4.55 o 
  -1  11  10        0.56       -1.29      4.63 o 
   0  11  10       10.26        3.32      3.75 o 
   1  11  10       34.13       28.10      6.17 o 
   2  11  10        0.62       -3.97      5.33 o 
   3  11  10        0.05       -6.74      6.74 o 
   4  11  10        0.29       27.57     14.56 o 
   5  11  10        7.44        6.60     11.96 o 
  -4  12  10        0.25        1.93      4.53 o 
  -3  12  10       21.18       18.53      4.90 o 
  -2  12  10        0.13        1.70      4.13 o 
  -1  12  10        1.13        3.53      4.01 o 
   0  12  10        9.77        6.53      3.51 o 
   1  12  10        1.74       -0.34      5.14 o 
   2  12  10        1.13       -0.29      5.85 o 
   3  12  10       21.66       31.71      9.53 o 
  -2  13  10       15.45       17.29      4.98 o 
  -1  13  10        0.21        1.68      5.01 o 
   0  13  10        2.04        0.21      5.04 o 
   1  13  10        7.53        8.55      5.66 o 
  -9   0  11        3.15       -9.95      9.95 o 
  -7   0  11        0.18       -2.01      6.91 o 
  -5   0  11       92.36      106.82     10.92 o 
  -3   0  11      279.16      235.35     18.28 o 
  -1   0  11      629.36      621.65     18.29 o 
   1   0  11      167.41      137.03      9.93 o 
   3   0  11       62.73       31.46      7.28 o 
   5   0  11      482.70      438.95     63.75 o 
   7   0  11       24.08        5.73     11.42 o 
   9   0  11       22.99       22.66     15.93 o 
  -9   1  11       16.93       28.63      7.92 o 
  -8   1  11       12.32        5.25      6.86 o 
  -7   1  11       22.89       20.58      6.11 o 
  -6   1  11       27.44       16.63      5.26 o 
  -5   1  11      417.68      443.27     13.03 o 
  -4   1  11      217.22      192.65      8.84 o 
  -3   1  11       92.06      108.77      5.85 o 
  -2   1  11      228.95      225.54      8.34 o 
  -1   1  11        8.89       11.64      2.98 o 
   0   1  11        3.07       -0.03      3.39 o 
   1   1  11       36.16       29.96      8.27 o 
   2   1  11        2.18        3.78      3.85 o 
   3   1  11        0.04        1.38      4.10 o 
   4   1  11        0.33        3.13      4.34 o 
   5   1  11      103.96      128.31      8.39 o 
   6   1  11       13.83        7.35      6.92 o 
   7   1  11       35.22       41.91     10.21 o 
   8   1  11        0.66       -5.62     10.88 o 
   9   1  11       54.51       76.46     20.55 o 
  -9   2  11        2.99        2.73      9.63 o 
  -8   2  11        0.05       -3.51      5.93 o 
  -7   2  11       60.33       63.91      7.63 o 
  -6   2  11       17.52       12.68      6.20 o 
  -5   2  11      221.98      206.59      8.29 o 
  -4   2  11       25.11       21.33      4.17 o 
  -3   2  11      473.51      437.46     11.03 o 
  -2   2  11      181.28      185.37      8.99 o 
  -1   2  11      356.01      346.50      9.10 o 
   0   2  11      280.00      258.18      8.36 o 
   1   2  11        0.05       -0.22      3.13 o 
   2   2  11     1434.61     1377.34     24.76 o 
   3   2  11        2.11       -3.47      3.83 o 
   4   2  11        6.65        6.72      4.41 o 
   5   2  11       85.82       78.23      8.49 o 
   6   2  11        1.54        5.42      6.11 o 
   7   2  11       22.02        9.36      8.34 o 
   8   2  11        1.17        3.82      9.05 o 
   9   2  11       23.79       31.89     11.73 o 
  -9   3  11        2.14       -3.67      9.55 o 
  -8   3  11       26.29       38.62     10.94 o 
  -7   3  11        6.12        8.34      5.65 o 
  -6   3  11        2.03       -0.24      4.49 o 
  -5   3  11       38.99       34.98      5.41 o 
  -4   3  11       18.48       28.65      4.86 o 
  -3   3  11       32.01       35.45      4.42 o 
  -2   3  11       65.24       59.38      4.74 o 
  -1   3  11       92.76       81.64      4.80 o 
   0   3  11       12.41       21.47      3.81 o 
   1   3  11      361.94      355.29     10.26 o 
   2   3  11      338.50      351.66     11.28 o 
   3   3  11       43.66       40.24      9.04 o 
   4   3  11       42.64       29.06      6.38 o 
   5   3  11       19.08       25.71      9.91 o 
   6   3  11       55.88       59.67      8.60 o 
   7   3  11       18.57       14.61      7.11 o 
   8   3  11       15.23       12.06     13.61 o 
  -9   4  11        9.43       -3.53      7.05 o 
  -8   4  11       16.23       19.12     10.09 o 
  -7   4  11        5.81        6.17      8.16 o 
  -6   4  11       16.12        5.82      5.42 o 
  -5   4  11        1.27       -3.85      3.85 o 
  -4   4  11      777.04      743.59     17.14 o 
  -3   4  11        5.97        0.84      3.73 o 
  -2   4  11      301.47      312.49     13.18 o 
  -1   4  11       93.94       81.13      4.89 o 
   0   4  11      279.98      266.99      8.32 o 
   1   4  11      102.72       84.35      7.28 o 
   2   4  11       63.79       72.02      7.33 o 
   3   4  11       92.29      107.47      8.66 o 
   4   4  11      214.88      223.23     11.74 o 
   5   4  11        4.94       -2.93      5.69 o 
   6   4  11        2.14        9.83      6.19 o 
   7   4  11        9.50       15.60      7.66 o 
   8   4  11        0.36        0.01     10.20 o 
  -9   5  11       25.61       34.48      9.19 o 
  -8   5  11       61.02       60.00     12.18 o 
  -7   5  11       50.28       61.83      9.22 o 
  -6   5  11        5.13        4.91      6.18 o 
  -5   5  11       11.71        3.17      4.63 o 
  -4   5  11        2.98        3.37      4.65 o 
  -3   5  11       32.31       23.42      5.47 o 
  -2   5  11      239.16      214.54      8.14 o 
  -1   5  11        8.46        5.12      5.57 o 
   0   5  11      325.52      272.29     10.25 o 
   1   5  11        1.34        1.79      4.66 o 
   2   5  11        4.80        6.01      5.17 o 
   3   5  11      142.42      141.05      9.35 o 
   4   5  11       24.94       33.99      6.54 o 
   5   5  11        1.21       10.58      5.87 o 
   6   5  11       14.35       14.13      6.81 o 
   7   5  11        1.71       -0.59      8.19 o 
   8   5  11       31.95        8.24      8.03 o 
  -8   6  11        7.11        5.20      6.98 o 
  -7   6  11        0.73        0.15      9.99 o 
  -6   6  11       13.96        4.94      9.82 o 
  -5   6  11       65.48       88.12      7.80 o 
  -4   6  11      111.44       87.74      9.06 o 
  -3   6  11       80.08       69.01      6.69 o 
  -2   6  11      514.15      485.21     14.38 o 
  -1   6  11        0.11       -0.45      4.17 o 
   0   6  11       21.17       24.19      7.67 o 
   1   6  11        0.63       -3.30      4.35 o 
   2   6  11       72.74       79.03      7.28 o 
   3   6  11       81.43       61.55      7.39 o 
   4   6  11       31.42       32.23     14.74 o 
   5   6  11       91.83       97.72      9.34 o 
   6   6  11        0.01       -5.73      5.73 o 
   7   6  11        2.97       11.03      7.57 o 
   8   6  11        0.17       -3.48      9.05 o 
  -8   7  11        0.32       -6.03      6.03 o 
  -7   7  11       29.44       22.52      6.91 o 
  -6   7  11        0.02       -4.59      4.59 o 
  -5   7  11       11.05       17.08      6.91 o 
  -4   7  11       19.46        7.28      5.71 o 
  -3   7  11       67.88       87.90      8.10 o 
  -2   7  11       13.75       12.18      5.05 o 
  -1   7  11      154.77      142.33     13.28 o 
   0   7  11       32.93       26.83      5.00 o 
   1   7  11       14.57       14.54      5.09 o 
   2   7  11       87.80       88.07      7.67 o 
   3   7  11      100.28       89.49      7.41 o 
   4   7  11       47.11       36.83      5.53 o 
   5   7  11       48.30       57.32      9.27 o 
   6   7  11        3.31       -1.30      7.70 o 
   7   7  11       24.73       40.21     10.42 o 
  -7   8  11        1.34       -5.47      5.66 o 
  -6   8  11       31.70       29.96      6.17 o 
  -5   8  11       40.29       31.71      6.51 o 
  -4   8  11       18.30       20.86      5.71 o 
  -3   8  11       40.08       41.95      6.16 o 
  -2   8  11       33.20       18.26      5.83 o 
  -1   8  11      122.31      136.68     12.64 o 
   0   8  11       21.09       22.00      5.65 o 
   1   8  11      154.03      187.56     16.49 o 
   2   8  11        9.22       11.48      5.78 o 
   3   8  11       20.05       13.36      4.90 o 
   4   8  11       18.52       12.92      5.30 o 
   5   8  11       12.89       12.85      7.36 o 
   6   8  11        4.70       -1.95      7.54 o 
   7   8  11        0.23        6.63      8.44 o 
  -7   9  11        4.81        1.31      6.32 o 
  -6   9  11        4.01        7.41      8.33 o 
  -5   9  11       27.38       23.55      6.36 o 
  -4   9  11       44.48       48.80      6.71 o 
  -3   9  11       15.98       27.85      5.85 o 
  -2   9  11        2.02        7.70      4.83 o 
  -1   9  11        0.05        2.82      4.31 o 
   0   9  11       16.75       14.47      4.30 o 
   1   9  11       16.79        8.79      4.35 o 
   2   9  11       21.30       17.80      6.86 o 
   3   9  11       12.45       -1.63      4.34 o 
   4   9  11        0.11       -0.73      6.18 o 
   5   9  11       20.66       26.03      8.17 o 
   6   9  11        2.52        9.69      8.46 o 
  -6  10  11        0.62        8.85      6.39 o 
  -5  10  11       23.28       18.93      6.22 o 
  -4  10  11       10.15       12.95      5.89 o 
  -3  10  11       78.06       79.03     10.22 o 
  -2  10  11       50.72       50.03      6.43 o 
  -1  10  11       33.95       25.28      4.84 o 
   0  10  11       12.12        9.74      4.51 o 
   1  10  11        0.86        1.80      4.07 o 
   2  10  11        8.60       15.79      5.06 o 
   3  10  11        0.90        0.22      6.29 o 
   4  10  11        2.73        6.66      6.48 o 
   5  10  11        1.32       -5.13      6.90 o 
  -5  11  11        0.01       -0.32      5.66 o 
  -4  11  11        0.25        9.05      5.57 o 
  -3  11  11        7.00       10.86      5.40 o 
  -2  11  11       14.09       18.24      4.80 o 
  -1  11  11       22.57       27.92      4.92 o 
   0  11  11        2.71        3.99      3.91 o 
   1  11  11        0.00       -1.57      3.84 o 
   2  11  11       20.67       11.33      5.63 o 
   3  11  11        0.13        0.02      6.69 o 
   4  11  11        2.19       13.15     14.45 o 
  -3  12  11        0.10        1.81      4.60 o 
  -2  12  11       42.42       47.41      5.86 o 
  -1  12  11        1.54        5.26      4.29 o 
   0  12  11        0.03       -3.12      3.84 o 
   1  12  11        6.10        5.04      6.34 o 
   2  12  11        2.95        0.92      6.20 o 
   3  12  11        0.03       -8.68      8.80 o 
  -8   0  12        8.61       -7.27      8.60 o 
  -6   0  12       78.41       90.32     11.39 o 
  -4   0  12       82.80       88.13     10.25 o 
  -2   0  12      662.25      621.26     19.22 o 
   0   0  12      144.22      179.27     18.77 o 
   2   0  12      289.24      266.51     14.08 o 
   4   0  12       33.82       22.13     13.87 o 
   6   0  12      111.37      107.73     17.64 o 
   8   0  12       41.72       51.39     17.88 o 
  -9   1  12        3.60        8.82      7.74 o 
  -8   1  12       53.34       61.15      8.58 o 
  -7   1  12        0.06       -4.42      5.18 o 
  -6   1  12       75.29       84.28     10.33 o 
  -5   1  12        2.61        3.04      4.75 o 
  -4   1  12      239.22      242.43     10.95 o 
  -3   1  12       71.11       77.51      6.25 o 
  -2   1  12       16.83       12.90      3.90 o 
  -1   1  12       33.90       28.94      4.85 o 
   0   1  12       10.85       15.83      4.31 o 
   1   1  12      232.03      262.71     11.16 o 
   2   1  12       77.50       59.40      5.93 o 
   3   1  12        7.50       16.95      4.95 o 
   4   1  12       95.58       99.92      7.52 o 
   5   1  12      124.59      134.04     12.64 o 
   6   1  12       28.03       46.71      9.82 o 
   7   1  12        2.73       -6.04      8.05 o 
   8   1  12       16.23        8.95      9.89 o 
  -9   2  12        0.00        0.05     10.03 o 
  -8   2  12       16.08       11.99      6.72 o 
  -7   2  12       11.99        0.52      6.44 o 
  -6   2  12        6.22        6.18      5.27 o 
  -5   2  12       12.02        1.26      4.74 o 
  -4   2  12      113.61      106.69      7.01 o 
  -3   2  12      430.99      452.62     12.62 o 
  -2   2  12       59.15       52.69      5.00 o 
  -1   2  12      823.88      789.33     15.56 o 
   0   2  12      125.88      151.98      6.96 o 
   1   2  12       12.41        8.33      4.29 o 
   2   2  12       31.53       33.18      5.21 o 
   3   2  12       30.77       26.08      5.18 o 
   4   2  12      193.68      183.94     11.13 o 
   5   2  12        9.45       10.28      6.24 o 
   6   2  12       34.48       37.17      7.93 o 
   7   2  12        5.64       21.67     11.53 o 
   8   2  12        0.96        7.27      9.43 o 
  -9   3  12       42.16       25.15     17.45 o 
  -8   3  12        8.38       10.06      9.93 o 
  -7   3  12       92.47      103.46     10.67 o 
  -6   3  12       67.34       70.71      7.62 o 
  -5   3  12       12.20       16.18      4.92 o 
  -4   3  12        1.23        0.93      4.28 o 
  -3   3  12        0.03       -3.88      3.97 o 
  -2   3  12        1.68        2.13      3.96 o 
  -1   3  12      348.37      330.16     10.15 o 
   0   3  12       10.15       -2.00      3.82 o 
   1   3  12      364.86      305.94     10.69 o 
   2   3  12       77.39       76.99      6.28 o 
   3   3  12        0.54        7.78      5.50 o 
   4   3  12        7.80       -0.87      5.37 o 
   5   3  12        8.42       15.33      8.56 o 
   6   3  12       25.41       32.64      9.54 o 
   7   3  12       36.10       36.29     10.64 o 
   8   3  12       29.38       57.35     12.03 o 
  -9   4  12        3.00       -3.08     16.22 o 
  -8   4  12       15.85       31.63     15.85 o 
  -7   4  12       29.72       30.20      9.79 o 
  -6   4  12        1.75       -5.83      5.83 o 
  -5   4  12        2.46        0.88      4.53 o 
  -4   4  12      120.48      122.74      7.32 o 
  -3   4  12      410.54      422.22     12.21 o 
  -2   4  12       42.24       49.12      5.77 o 
  -1   4  12      338.19      309.83      9.83 o 
   0   4  12       62.14       58.71      5.20 o 
   1   4  12      126.93       98.60      7.96 o 
   2   4  12      137.95      142.05      9.41 o 
   3   4  12       27.20       26.60      6.76 o 
   4   4  12        0.58        6.30      5.69 o 
   5   4  12       15.74       11.18      7.69 o 
   6   4  12        2.95        1.51      7.67 o 
   7   4  12        1.26        6.28      7.34 o 
   8   4  12        8.22       -3.70      8.79 o 
  -8   5  12        7.74        1.00      9.20 o 
  -7   5  12       45.92       75.28     16.33 o 
  -6   5  12       38.06       26.01      7.75 o 
  -5   5  12       39.65       34.63      7.95 o 
  -4   5  12        0.15        4.55      5.10 o 
  -3   5  12        7.29        4.84      5.21 o 
  -2   5  12        0.65       -4.01      4.01 o 
  -1   5  12      300.44      288.30     11.14 o 
   0   5  12        8.84       19.92      4.96 o 
   1   5  12       36.10       29.91      6.92 o 
   2   5  12       16.94       12.89      5.64 o 
   3   5  12      411.52      470.79     17.07 o 
   4   5  12        0.20        6.39      5.79 o 
   5   5  12      113.20      146.28     10.99 o 
   6   5  12        4.33        8.49      7.16 o 
   7   5  12       35.60       34.23     11.14 o 
  -8   6  12        2.21       -1.17      7.01 o 
  -7   6  12       30.40       35.23     12.42 o 
  -6   6  12        5.78        7.81      6.79 o 
  -5   6  12      119.11      121.21     10.36 o 
  -4   6  12       30.33       42.52      6.49 o 
  -3   6  12      126.34      109.32      7.90 o 
  -2   6  12       25.93       12.86      5.14 o 
  -1   6  12      148.08      112.17      7.64 o 
   0   6  12      108.72      127.69      8.57 o 
   1   6  12        0.47        1.90      4.84 o 
   2   6  12       52.52       46.77      6.74 o 
   3   6  12       10.41       15.25      5.82 o 
   4   6  12       79.77       88.93      8.87 o 
   5   6  12        0.51        9.59      6.38 o 
   6   6  12       12.00       16.55      7.49 o 
   7   6  12       20.78       12.07      8.05 o 
  -8   7  12       41.25       50.50      9.58 o 
  -7   7  12        0.54       -3.27      6.00 o 
  -6   7  12       32.34       36.96      8.16 o 
  -5   7  12        0.27       -0.43      6.48 o 
  -4   7  12      152.25      180.39     14.87 o 
  -3   7  12       31.53       43.92      7.30 o 
  -2   7  12        9.83        9.91      5.14 o 
  -1   7  12      275.80      254.81     10.62 o 
   0   7  12       17.51       14.40      4.96 o 
   1   7  12       34.40       37.39      6.30 o 
   2   7  12       14.57        9.17      5.40 o 
   3   7  12       84.70       96.86      8.83 o 
   4   7  12       65.30       66.48      6.60 o 
   5   7  12        8.83       10.75      6.44 o 
   6   7  12       10.36       15.27      8.53 o 
   7   7  12        7.95       21.25     10.00 o 
  -7   8  12       10.27       14.07      7.01 o 
  -6   8  12       17.53       11.04      6.26 o 
  -5   8  12        0.31       -6.02      7.04 o 
  -4   8  12      112.63      117.42      8.66 o 
  -3   8  12        6.81        6.66      5.76 o 
  -2   8  12       39.61       28.90      6.70 o 
  -1   8  12        0.08        5.44      9.58 o 
   0   8  12        1.41        0.49      7.53 o 
   1   8  12        9.82       12.84      5.59 o 
   2   8  12       43.27       46.15      6.49 o 
   3   8  12        0.48       -0.32      6.06 o 
   4   8  12       21.54       19.51     10.37 o 
   5   8  12       11.82        5.73      7.59 o 
   6   8  12       41.82       52.91     10.52 o 
  -6   9  12       15.22        6.94      7.79 o 
  -5   9  12        0.40       -3.98      5.48 o 
  -4   9  12       10.16       10.98      5.74 o 
  -3   9  12       35.56       34.78      6.36 o 
  -2   9  12       11.69        5.96      6.45 o 
  -1   9  12       67.11       86.24     10.04 o 
   0   9  12        3.91        4.46      4.67 o 
   1   9  12        3.52        2.43      4.20 o 
   2   9  12       18.25       17.64      5.44 o 
   3   9  12        6.53        5.13      4.98 o 
   4   9  12       11.77        9.69     10.17 o 
   5   9  12       12.82       25.01     12.53 o 
  -5  10  12        1.41       -1.64      5.43 o 
  -4  10  12       10.68        6.35      5.68 o 
  -3  10  12       35.39       35.96      6.55 o 
  -2  10  12       19.23       20.57      5.88 o 
  -1  10  12       35.40       36.06      5.93 o 
   0  10  12       16.85        5.22      4.70 o 
   1  10  12        0.37        6.23      4.68 o 
   2  10  12        6.93       24.79      5.26 o 
   3  10  12       11.96       14.06      5.56 o 
   4  10  12        0.97       -2.23      6.24 o 
   5  10  12       12.27       10.02      8.09 o 
  -4  11  12        1.21        6.16      5.89 o 
  -3  11  12        0.61        6.24      5.44 o 
  -2  11  12        6.75        7.34      5.30 o 
  -1  11  12       18.57       16.11      5.50 o 
   0  11  12        3.14        3.87      4.84 o 
   1  11  12        0.31        4.16      4.46 o 
   2  11  12        2.13        3.20      4.53 o 
   3  11  12       13.23        6.14      5.15 o 
  -2  12  12        0.09        2.49      5.28 o 
  -1  12  12       30.98       25.28      5.74 o 
   0  12  12        2.69        6.81      4.89 o 
   1  12  12        0.52       -0.07      6.32 o 
  -9   0  13       12.35       17.81     11.43 o 
  -7   0  13       41.51       50.96     11.23 o 
  -5   0  13       29.86       31.89      9.01 o 
  -3   0  13      231.88      255.17     15.36 o 
  -1   0  13      339.09      320.33     14.93 o 
   1   0  13        1.82        7.68      5.95 o 
   3   0  13      137.31      159.18     12.83 o 
   5   0  13       35.88       28.71     13.10 o 
   7   0  13       46.46       71.32     17.53 o 
  -9   1  13       37.23       29.14     10.12 o 
  -8   1  13       11.76        3.32      6.88 o 
  -7   1  13       85.23       86.78      8.67 o 
  -6   1  13        0.48        0.74      6.03 o 
  -5   1  13       93.48       88.37      8.95 o 
  -4   1  13        4.96       -1.82      4.52 o 
  -3   1  13       57.25       70.76      6.54 o 
  -2   1  13       23.83       25.97      5.20 o 
  -1   1  13        2.21        8.02      3.78 o 
   0   1  13      694.49      649.59     35.32 o 
   1   1  13       51.39       72.83      6.31 o 
   2   1  13        0.19        0.90      4.92 o 
   3   1  13       12.66        2.10      4.95 o 
   4   1  13        0.18        0.36      5.60 o 
   5   1  13       71.90       78.00      9.12 o 
   6   1  13        5.35       -0.50      8.23 o 
   7   1  13       73.24       61.27     12.54 o 
   8   1  13        4.49       13.18     10.39 o 
  -9   2  13        8.61       16.04     11.39 o 
  -8   2  13        0.03       -5.65      7.24 o 
  -7   2  13       13.53       10.94      7.05 o 
  -6   2  13        2.94       -4.82      5.08 o 
  -5   2  13       83.98       77.39      7.35 o 
  -4   2  13        0.04       -4.35      4.35 o 
  -3   2  13      312.69      295.08     10.53 o 
  -2   2  13      718.73      700.40     16.51 o 
  -1   2  13       31.79       33.79      5.00 o 
   0   2  13      245.57      228.85      8.87 o 
   1   2  13       24.92       23.58      5.10 o 
   2   2  13        8.22       -1.88      4.13 o 
   3   2  13       41.27       53.80      7.54 o 
   4   2  13       12.00       15.52     11.28 o 
   5   2  13       71.52       66.18     17.23 o 
   6   2  13        8.52        2.16     10.67 o 
   7   2  13        0.49        2.82      8.58 o 
   8   2  13        0.00        5.76     10.03 o 
  -9   3  13       13.32        9.57     11.04 o 
  -8   3  13       35.42       58.63     12.65 o 
  -7   3  13       18.59       13.66      7.77 o 
  -6   3  13       18.26       30.53      9.73 o 
  -5   3  13        1.29        5.60      5.31 o 
  -4   3  13       24.57       11.92      5.32 o 
  -3   3  13      127.63      119.98      7.21 o 
  -2   3  13       85.13       77.11      8.79 o 
  -1   3  13        0.00        4.10      4.20 o 
   0   3  13      221.59      221.65      8.73 o 
   1   3  13       37.08       51.17      6.95 o 
   2   3  13      115.37      116.13      9.08 o 
   3   3  13      103.41      107.56      9.19 o 
   4   3  13      399.08      466.61     17.99 o 
   5   3  13        1.41       11.23      6.43 o 
   6   3  13       57.44       58.16      9.11 o 
   7   3  13       33.47       49.14     11.20 o 
   8   3  13       22.70       30.12     30.38 o 
  -8   4  13       17.28       12.00     16.62 o 
  -7   4  13        3.44        9.25     24.83 o 
  -6   4  13       52.13       58.49      8.69 o 
  -5   4  13        6.45       12.69      6.61 o 
  -4   4  13      149.88      142.73     11.55 o 
  -3   4  13        0.08       -0.69      4.69 o 
  -2   4  13      370.92      372.74     13.16 o 
  -1   4  13       56.14       49.66      9.01 o 
   0   4  13      119.17      122.58      8.75 o 
   1   4  13       27.21       23.11      6.18 o 
   2   4  13       19.20       20.20      6.33 o 
   3   4  13        0.78        1.66      5.58 o 
   4   4  13      117.67      120.07      9.99 o 
   5   4  13        0.00       -5.87      5.87 o 
   6   4  13        1.37        4.29      7.15 o 
   7   4  13       12.20       24.11      9.74 o 
  -8   5  13       31.36       40.83     15.60 o 
  -7   5  13       19.42       29.48     10.40 o 
  -6   5  13       65.33       42.06     10.11 o 
  -5   5  13       28.38       23.54      8.71 o 
  -4   5  13       27.43       40.40      6.75 o 
  -3   5  13        2.65        9.23      5.01 o 
  -2   5  13       83.60       67.02      6.85 o 
  -1   5  13       14.44       10.21      6.24 o 
   0   5  13      113.32      119.52      7.93 o 
   1   5  13       11.19       13.82      5.61 o 
   2   5  13        5.33        4.51      5.97 o 
   3   5  13        3.80        7.04      6.95 o 
   4   5  13       97.80      119.16     11.60 o 
   5   5  13        1.41        8.24     12.58 o 
   6   5  13        2.81        4.19      9.19 o 
   7   5  13        3.85        8.53     10.51 o 
  -8   6  13       24.80       26.02      8.86 o 
  -7   6  13        3.51       -8.98      8.98 o 
  -6   6  13        0.38        0.29      9.17 o 
  -5   6  13        6.51        1.75      6.38 o 
  -4   6  13        7.17       13.90      6.75 o 
  -3   6  13        1.95        2.79      5.10 o 
  -2   6  13       23.05       11.05      5.58 o 
  -1   6  13        0.78       -0.01      4.68 o 
   0   6  13       26.43       23.65      5.55 o 
   1   6  13      131.67      118.32     10.17 o 
   2   6  13        2.02        2.00      7.09 o 
   3   6  13       47.03       53.50      7.80 o 
   4   6  13        0.92       -0.14      5.93 o 
   5   6  13       84.03      104.63     14.14 o 
   6   6  13        3.88        0.85      7.02 o 
   7   6  13        3.92        1.18      7.84 o 
  -7   7  13       63.39       75.32     10.36 o 
  -6   7  13       19.04       21.62      7.95 o 
  -5   7  13        0.05       -3.17      6.52 o 
  -4   7  13        3.68        1.13      9.17 o 
  -3   7  13       26.79       35.21     14.04 o 
  -2   7  13       26.73        5.66      5.81 o 
  -1   7  13        5.46       11.75      5.36 o 
   0   7  13        1.69        8.25      5.01 o 
   1   7  13        0.18        0.64      7.19 o 
   2   7  13       69.57       79.71      8.13 o 
   3   7  13       37.31       45.01     11.46 o 
   4   7  13       12.68       17.49      5.33 o 
   5   7  13       54.09       85.48     11.44 o 
   6   7  13       13.98       15.84      9.28 o 
  -7   8  13        0.04       -6.86      7.10 o 
  -6   8  13       47.84       39.68      7.67 o 
  -5   8  13        0.01        8.38      5.99 o 
  -4   8  13       12.03       22.68      9.22 o 
  -3   8  13        3.89        4.67     10.39 o 
  -2   8  13        0.37       -3.99      5.54 o 
  -1   8  13       62.74       71.36      8.94 o 
   0   8  13        3.58        0.88      5.51 o 
   1   8  13       51.91       51.18      7.50 o 
   2   8  13        7.29        8.77      5.11 o 
   3   8  13       37.52       44.85      6.62 o 
   4   8  13       10.90       33.09      8.47 o 
   5   8  13        7.00        2.48      9.10 o 
  -6   9  13        0.78        2.84      6.62 o 
  -5   9  13       35.99       38.60      8.27 o 
  -4   9  13        2.80       12.44      5.81 o 
  -3   9  13        2.07        1.12      6.77 o 
  -2   9  13        1.50        2.84      5.03 o 
  -1   9  13        1.74        5.39      4.87 o 
   0   9  13       15.01       18.85      5.49 o 
   1   9  13       28.45       14.67      8.69 o 
   2   9  13        0.00        0.13      4.99 o 
   3   9  13       28.18       31.08      6.46 o 
   4   9  13        1.47       -6.16      7.00 o 
   5   9  13       18.94       16.93      8.78 o 
  -5  10  13       25.54       17.41      7.16 o 
  -4  10  13        7.12        2.58      5.68 o 
  -3  10  13       58.68       66.56      7.80 o 
  -2  10  13       74.50       80.63      7.74 o 
  -1  10  13        4.06        5.88      5.22 o 
   0  10  13       11.86        7.72      5.09 o 
   1  10  13        0.90        4.30      4.75 o 
   2  10  13        0.76       -2.23      4.78 o 
   3  10  13        0.10       -2.64      5.08 o 
   4  10  13        9.27       18.55      7.97 o 
  -3  11  13        0.05       -0.40      5.75 o 
  -2  11  13        2.41        6.43      5.48 o 
  -1  11  13        0.81        7.48      5.23 o 
   0  11  13        0.00        3.99      5.01 o 
   1  11  13        0.92       -4.63      4.63 o 
   2  11  13        0.73        3.01      4.84 o 
  -8   0  14        0.51       -1.14      9.54 o 
  -6   0  14        0.62       -6.98      6.98 o 
  -4   0  14      143.29      132.96     12.23 o 
  -2   0  14      219.30      231.67     16.62 o 
   0   0  14      118.79       99.63     10.22 o 
   2   0  14      161.83      143.20     14.62 o 
   4   0  14        4.96       12.86     12.23 o 
   6   0  14       17.54       31.44     13.75 o 
  -8   1  14       62.33       65.99     10.99 o 
  -7   1  14        1.19       -1.54      6.23 o 
  -6   1  14       33.69       31.95      7.07 o 
  -5   1  14       30.84       28.82      6.27 o 
  -4   1  14       39.71       38.21     11.39 o 
  -3   1  14       51.12       59.43      6.80 o 
  -2   1  14       29.65       18.36      5.44 o 
  -1   1  14        1.11       11.35      4.63 o 
   0   1  14        0.38        6.82      4.54 o 
   1   1  14       56.36       54.85      6.15 o 
   2   1  14       21.80       53.88      6.46 o 
   3   1  14       64.95       67.87      9.59 o 
   4   1  14       36.65       44.73      8.05 o 
   5   1  14       43.58       24.24      8.99 o 
   6   1  14      174.67      177.34     15.69 o 
   7   1  14       11.56        9.98      9.75 o 
  -8   2  14        0.16       -7.89      7.89 o 
  -7   2  14        1.99       -2.35      8.19 o 
  -6   2  14        0.02        1.47      6.43 o 
  -5   2  14       65.68       82.43      7.92 o 
  -4   2  14       36.73       35.21      6.28 o 
  -3   2  14       85.76       79.22      7.24 o 
  -2   2  14      100.19       89.23      7.22 o 
  -1   2  14      199.29      194.52      9.40 o 
   0   2  14        0.18        5.08      4.43 o 
   1   2  14       16.08        5.41      4.54 o 
   2   2  14        1.72        2.16      5.55 o 
   3   2  14       38.79       37.75      7.20 o 
   4   2  14       16.00       28.82      7.59 o 
   5   2  14       10.14        7.51      6.96 o 
   6   2  14       23.57       22.86     13.23 o 
   7   2  14       21.62       15.87      9.80 o 
  -8   3  14       17.33       23.33     11.13 o 
  -7   3  14       23.95        7.31      8.12 o 
  -6   3  14       19.13        8.42      7.43 o 
  -5   3  14      100.90       95.82      9.86 o 
  -4   3  14        2.65       -5.62      5.62 o 
  -3   3  14       32.30       37.75      7.33 o 
  -2   3  14        7.70       17.06      6.29 o 
  -1   3  14      163.19      134.95      9.53 o 
   0   3  14      113.18      131.47      9.33 o 
   1   3  14       23.37       23.32      6.31 o 
   2   3  14       72.80       55.70      7.68 o 
   3   3  14       52.62       47.38      8.39 o 
   4   3  14       25.95       36.86      8.70 o 
   5   3  14       17.43       22.43      7.71 o 
   6   3  14       20.13       33.52     10.25 o 
   7   3  14       14.89       23.03     10.56 o 
  -8   4  14        3.61       19.49     10.29 o 
  -7   4  14       17.11       21.47     17.23 o 
  -6   4  14        0.65       -2.24      6.36 o 
  -5   4  14        1.89       11.45      6.92 o 
  -4   4  14       15.18       11.31      5.95 o 
  -3   4  14       25.93       21.43     10.28 o 
  -2   4  14       32.29       56.30     10.37 o 
  -1   4  14       37.17       47.91     11.61 o 
   0   4  14        0.42        1.79      5.26 o 
   1   4  14       53.65       64.76      7.74 o 
   2   4  14        4.12        3.75      6.17 o 
   3   4  14        3.02        0.28      5.89 o 
   4   4  14        0.43        5.05      6.20 o 
   5   4  14       72.98       75.85     17.66 o 
   6   4  14        0.31       -3.24      6.82 o 
   7   4  14        0.02       -0.44      9.07 o 
  -8   5  14       13.72       29.51     11.79 o 
  -7   5  14       84.68      105.87     25.62 o 
  -6   5  14        2.15       -7.68      8.79 o 
  -5   5  14        7.30       11.02      7.01 o 
  -4   5  14       61.93       61.62      8.48 o 
  -3   5  14        1.42       -2.46      5.88 o 
  -2   5  14       30.26       32.82      7.04 o 
  -1   5  14        0.74       -1.61      5.34 o 
   0   5  14       57.66       80.31     12.23 o 
   1   5  14        0.22       -0.83      5.55 o 
   2   5  14        8.06       -1.67      5.76 o 
   3   5  14      236.69      241.35     13.08 o 
   4   5  14       30.11       26.79      7.57 o 
   5   5  14      121.96      150.05     12.07 o 
   6   5  14        9.27       15.67      8.45 o 
  -7   6  14       52.28       55.59     23.14 o 
  -6   6  14       26.12       34.70     10.39 o 
  -5   6  14        2.20       -2.66      7.74 o 
  -4   6  14       19.23       21.27      8.58 o 
  -3   6  14       17.51        9.64      6.43 o 
  -2   6  14       67.08       69.42      7.35 o 
  -1   6  14      120.61      128.58      8.71 o 
   0   6  14       42.77       49.34      7.45 o 
   1   6  14      126.87      127.63     16.75 o 
   2   6  14       14.21       15.18      9.54 o 
   3   6  14       33.46       43.06     11.33 o 
   4   6  14       45.64       61.50      8.95 o 
   5   6  14        5.56        6.81      7.59 o 
   6   6  14       19.88       -3.88      7.59 o 
  -7   7  14        4.99       -5.34      9.60 o 
  -6   7  14       60.69       77.96     12.61 o 
  -5   7  14       32.24       24.19      9.87 o 
  -4   7  14        0.01        0.23      8.78 o 
  -3   7  14        0.01       10.84      6.62 o 
  -2   7  14        1.95       -1.58      5.83 o 
  -1   7  14        2.47        3.72      6.05 o 
   0   7  14        0.09        2.18      5.87 o 
   1   7  14       10.81        7.39      6.18 o 
   2   7  14       13.93       23.11      6.69 o 
   3   7  14       23.73       29.84      7.40 o 
   4   7  14        9.49       10.09      8.06 o 
   5   7  14        4.52        4.11      8.72 o 
  -6   8  14        0.34        9.22      8.94 o 
  -5   8  14        1.18       -0.48      8.06 o 
  -4   8  14       32.10       25.75      8.13 o 
  -3   8  14        9.89       13.33     10.42 o 
  -2   8  14       51.45       54.39      8.34 o 
  -1   8  14        4.08        4.10      5.97 o 
   0   8  14       37.85       31.80     11.95 o 
   1   8  14        4.94       12.28      6.95 o 
   2   8  14       33.77       32.96      8.30 o 
   3   8  14       19.23       20.71      6.33 o 
   4   8  14       34.83       38.21     13.52 o 
   5   8  14        8.29       13.89     12.48 o 
  -5   9  14        1.16        3.30      6.30 o 
  -4   9  14        0.03       -0.58      5.71 o 
  -3   9  14       48.56       60.89      7.84 o 
  -2   9  14        0.18        0.67      5.17 o 
  -1   9  14        1.97        3.14      5.17 o 
   0   9  14        0.67        0.76      7.50 o 
   1   9  14        4.54       -2.88      5.30 o 
   2   9  14       11.47       14.70      6.01 o 
   3   9  14        0.22       -4.06      9.43 o 
   4   9  14        8.44        6.66      8.26 o 
  -4  10  14        6.43        3.88      7.79 o 
  -3  10  14        0.54        1.22      5.78 o 
  -2  10  14       37.89       23.16      6.41 o 
  -1  10  14       10.48       13.27      5.63 o 
   0  10  14        3.14        5.17      5.17 o 
   1  10  14       23.89       22.59      7.01 o 
   2  10  14        0.01        1.64      5.59 o 
   3  10  14       10.79       17.01      7.72 o 
  -2  11  14        0.17        4.30      5.54 o 
  -1  11  14        4.24        8.51      5.76 o 
   0  11  14        2.43       -1.47      5.25 o 
   1  11  14        0.53       -2.35      5.04 o 
  -7   0  15       10.13        0.53      9.67 o 
  -5   0  15        0.30        4.51      7.82 o 
  -3   0  15      292.03      286.15     17.03 o 
  -1   0  15      289.78      307.98     16.94 o 
   1   0  15       65.28       53.41      9.24 o 
   3   0  15       20.98       14.88     11.59 o 
   5   0  15       42.44       49.75     15.83 o 
   7   0  15       84.72      132.79     22.58 o 
  -8   1  15        0.19       -2.37      8.08 o 
  -7   1  15       59.61       72.37     20.49 o 
  -6   1  15        1.67        2.61      6.06 o 
  -5   1  15       25.58       34.50      6.86 o 
  -4   1  15       41.65       38.94      6.64 o 
  -3   1  15       12.45        9.99      5.21 o 
  -2   1  15       55.03       64.34      6.88 o 
  -1   1  15        0.36        0.75      4.81 o 
   0   1  15       43.94       26.14      5.87 o 
   1   1  15        8.33        1.84      4.71 o 
   2   1  15       35.20       27.19      6.96 o 
   3   1  15       20.60       34.38      7.74 o 
   4   1  15        0.01        2.98      7.40 o 
   5   1  15      100.27      113.80     13.91 o 
   6   1  15        7.15       12.28     27.51 o 
   7   1  15       48.01       66.83     13.08 o 
  -8   2  15        1.93        8.20     10.52 o 
  -7   2  15        0.32        3.81      7.66 o 
  -6   2  15       22.86       31.03      8.20 o 
  -5   2  15        0.02        2.50      7.27 o 
  -4   2  15        0.31       -0.51      5.82 o 
  -3   2  15       51.18       36.37      6.24 o 
  -2   2  15        3.04       -2.72      8.50 o 
  -1   2  15       93.21      100.46      9.20 o 
   0   2  15       53.93       53.14      7.43 o 
   1   2  15       41.45       36.63      7.15 o 
   2   2  15       30.45       48.01      7.72 o 
   3   2  15        1.12       -2.22      6.13 o 
   4   2  15        6.35       16.40      7.11 o 
   5   2  15       56.05       41.88     11.00 o 
   6   2  15        1.83        2.79      8.95 o 
   7   2  15        0.03       11.77     24.27 o 
  -8   3  15       29.56       31.35     12.03 o 
  -7   3  15       48.50       80.26     12.49 o 
  -6   3  15       46.65       50.04      9.21 o 
  -5   3  15        2.61       10.14      6.98 o 
  -4   3  15      136.01      144.42     11.04 o 
  -3   3  15       32.93       16.58     11.60 o 
  -2   3  15        1.27        2.81      5.82 o 
  -1   3  15       14.44       12.34      7.40 o 
   0   3  15       35.41       45.52      7.41 o 
   1   3  15        0.34       -1.26      5.46 o 
   2   3  15       84.61       80.16      8.82 o 
   3   3  15        0.25       -5.77      5.77 o 
   4   3  15      173.00      167.40     12.04 o 
   5   3  15       57.27       77.82     12.37 o 
   6   3  15       44.39       63.74     25.80 o 
  -7   4  15       10.13        6.70      9.93 o 
  -6   4  15       18.11       -0.96      8.71 o 
  -5   4  15       15.70        6.49      6.55 o 
  -4   4  15        0.67        2.16      6.24 o 
  -3   4  15        2.57       -1.46      5.78 o 
  -2   4  15       10.95       15.93      6.19 o 
  -1   4  15        2.52        5.79      6.02 o 
   0   4  15      142.21      146.61     10.58 o 
   1   4  15       10.92        6.56      6.09 o 
   2   4  15      114.38      139.14     14.44 o 
   3   4  15        1.24       -6.11      6.11 o 
   4   4  15       11.97        4.59      7.16 o 
   5   4  15        0.43        9.72      7.52 o 
   6   4  15       27.96       38.21     11.25 o 
  -7   5  15       14.60       28.21     11.03 o 
  -6   5  15       74.92       88.35     15.91 o 
  -5   5  15        9.54       17.15     13.79 o 
  -4   5  15        9.23        0.88      6.39 o 
  -3   5  15        0.44       -3.79      9.06 o 
  -2   5  15        0.11       -4.96      5.65 o 
  -1   5  15       33.06       28.43      7.13 o 
   0   5  15       16.61       21.75     10.16 o 
   1   5  15        0.16        7.66      6.14 o 
   2   5  15        0.24        4.90      6.23 o 
   3   5  15       12.21       11.78      7.18 o 
   4   5  15       49.66       42.29      8.56 o 
   5   5  15        0.05        1.80      7.38 o 
   6   5  15        6.83        2.18     10.02 o 
  -7   6  15        1.44        7.49     10.14 o 
  -6   6  15        2.53       12.50      9.71 o 
  -5   6  15        1.18        9.00      8.84 o 
  -4   6  15        0.33        3.93      8.13 o 
  -3   6  15       43.31       37.34      9.49 o 
  -2   6  15       10.23        7.79      6.57 o 
  -1   6  15       17.23        9.41      6.64 o 
   0   6  15       64.16       85.13      9.00 o 
   1   6  15       84.14      100.00      9.50 o 
   2   6  15       18.89       17.93      7.57 o 
   3   6  15       25.63       27.99      8.04 o 
   4   6  15        2.09       -6.80      6.80 o 
   5   6  15       19.11       28.28      8.62 o 
  -6   7  15        0.38        4.89      9.64 o 
  -5   7  15       31.85       17.37      9.90 o 
  -4   7  15        7.58        7.47     14.54 o 
  -3   7  15        0.09        9.99      8.15 o 
  -2   7  15       18.65       30.70      8.77 o 
  -1   7  15        9.92        0.29      7.39 o 
   0   7  15        0.67        4.68      7.90 o 
   1   7  15       24.99       42.14      9.17 o 
   2   7  15       59.30       80.08     10.78 o 
   3   7  15       19.25       18.65      9.86 o 
   4   7  15       52.83       29.17      9.82 o 
   5   7  15       11.29       18.29      9.86 o 
  -5   8  15        1.85       -1.33      8.69 o 
  -4   8  15        6.14       16.23      9.82 o 
  -3   8  15       53.18       70.48     11.24 o 
  -2   8  15       25.81       16.73      8.75 o 
  -1   8  15       72.57       81.63     26.30 o 
   0   8  15        0.00        1.56      7.16 o 
   1   8  15       37.07       25.08      8.71 o 
   2   8  15        1.12       -6.72      6.72 o 
   3   8  15       13.19        8.59      6.13 o 
   4   8  15        3.68       -3.94      7.82 o 
  -4   9  15        1.34       -2.10      6.47 o 
  -3   9  15        3.95       -4.69      6.21 o 
  -2   9  15        7.33        3.17      7.91 o 
  -1   9  15       11.24       15.80      8.27 o 
   0   9  15        1.37       -4.24      5.73 o 
   1   9  15        5.15        2.24      6.03 o 
   2   9  15        5.35        2.64      5.82 o 
   3   9  15        5.34        3.70      6.77 o 
  -3  10  15        7.29       12.07      6.50 o 
  -2  10  15       48.02       59.91      9.00 o 
  -1  10  15       24.49       17.98      6.85 o 
   0  10  15       15.67       10.97      7.08 o 
   1  10  15        1.09        2.99      5.86 o 
  -6   0  16        2.54       -3.81     10.64 o 
  -4   0  16        1.74       -1.67     12.23 o 
  -2   0  16      125.47      116.62     12.28 o 
   0   0  16      172.33      195.83     14.30 o 
   2   0  16       53.64       47.91     13.69 o 
   4   0  16       91.23       57.20     15.66 o 
   6   0  16        0.65       20.69     16.12 o 
  -7   1  16        9.56       14.61      8.54 o 
  -6   1  16       43.60       47.97     18.05 o 
  -5   1  16       72.94       78.79      9.92 o 
  -4   1  16        0.15       -3.96      6.11 o 
  -3   1  16        1.51        3.27      5.11 o 
  -2   1  16        8.06        1.70      5.13 o 
  -1   1  16       57.14       34.94      7.47 o 
   0   1  16        7.67       16.44      6.56 o 
   1   1  16        4.91        2.27      5.86 o 
   2   1  16       21.54       11.80      6.38 o 
   3   1  16       21.31       38.68     28.68 o 
   4   1  16       32.25       25.23     13.42 o 
   5   1  16        5.97        8.45      9.42 o 
   6   1  16       58.17       96.76     15.77 o 
  -7   2  16        0.02        7.48      8.54 o 
  -6   2  16        0.98        1.41      7.86 o 
  -5   2  16        1.48       -1.17      6.58 o 
  -4   2  16       31.62       54.27      8.93 o 
  -3   2  16        1.91       -4.32      5.58 o 
  -2   2  16      113.22      106.00     18.12 o 
  -1   2  16      104.26      116.38     10.12 o 
   0   2  16        0.31        1.11      5.63 o 
   1   2  16       54.03       58.71     12.15 o 
   2   2  16       16.04       26.91      7.43 o 
   3   2  16       16.31       27.05      7.78 o 
   4   2  16       27.48       32.28     10.23 o 
   5   2  16        9.25       17.88      9.98 o 
   6   2  16       18.89       10.04     10.44 o 
  -7   3  16       38.53       42.48     17.37 o 
  -6   3  16        0.96       -5.28      9.26 o 
  -5   3  16       63.93       59.73      9.61 o 
  -4   3  16       33.07       33.75      8.27 o 
  -3   3  16        3.76       -0.48      8.74 o 
  -2   3  16        9.84        8.83      7.93 o 
  -1   3  16       12.17       12.40      6.60 o 
   0   3  16       13.65       16.49      7.57 o 
   1   3  16       10.00        3.49      6.39 o 
   2   3  16        1.77       -0.95      6.16 o 
   3   3  16        2.25        7.80      7.18 o 
   4   3  16       10.42       10.58     10.41 o 
   5   3  16       28.66       20.20     10.51 o 
   6   3  16        0.89       11.61      9.99 o 
  -7   4  16        4.10        5.98     10.15 o 
  -6   4  16       13.16       14.71      9.91 o 
  -5   4  16        3.84       -5.43      6.56 o 
  -4   4  16        6.38       10.83      6.99 o 
  -3   4  16        0.22       -3.26      5.95 o 
  -2   4  16       11.37       -2.64      6.04 o 
  -1   4  16       33.72       40.13      7.83 o 
   0   4  16        9.76       16.57      6.39 o 
   1   4  16       52.27       43.86      7.97 o 
   2   4  16       10.71       -2.59      6.10 o 
   3   4  16        1.90       -3.61      6.81 o 
   4   4  16       10.82        3.98      8.49 o 
   5   4  16       46.63       50.74     11.65 o 
  -6   5  16        2.88       -7.34      9.24 o 
  -5   5  16        0.89        0.44      8.91 o 
  -4   5  16        4.04        3.19      6.65 o 
  -3   5  16        0.02        1.97      6.38 o 
  -2   5  16        1.27        5.67      6.63 o 
  -1   5  16        0.61       -5.89      5.89 o 
   0   5  16       21.67       25.70      7.04 o 
   1   5  16        1.34        5.19      6.61 o 
   2   5  16        2.38        3.22      6.21 o 
   3   5  16      132.12      158.09     12.42 o 
   4   5  16        3.66        8.58      7.96 o 
   5   5  16       96.42      119.94     12.20 o 
  -6   6  16        0.01       -1.16      9.33 o 
  -5   6  16        3.13       -7.99      7.99 o 
  -4   6  16       12.88       16.07      9.24 o 
  -3   6  16       12.85        4.19      8.16 o 
  -2   6  16       23.82       14.46      7.17 o 
  -1   6  16       54.09       62.22      9.05 o 
   0   6  16       52.88       83.39      9.47 o 
   1   6  16      114.22      115.81     10.58 o 
   2   6  16        8.36       20.70     12.59 o 
   3   6  16        1.46       -0.53      6.77 o 
   4   6  16        0.15        8.15      8.97 o 
   5   6  16        4.92        6.32      8.34 o 
  -5   7  16        0.14        4.87      9.46 o 
  -4   7  16        1.53       -2.76     13.88 o 
  -3   7  16        0.26       -3.57      8.23 o 
  -2   7  16       12.31       18.54      9.06 o 
  -1   7  16        0.21        0.99      7.68 o 
   0   7  16        1.95        7.63      7.88 o 
   1   7  16        3.24       15.40      8.24 o 
   2   7  16       31.86       45.54      9.90 o 
   3   7  16       35.87       34.28      9.68 o 
   4   7  16        4.79        3.80     11.80 o 
  -4   8  16        5.63       11.75      9.63 o 
  -3   8  16        9.52       23.76     10.07 o 
  -2   8  16       83.13       93.76     12.48 o 
  -1   8  16        4.41        0.35      8.39 o 
   0   8  16       86.17       94.02     13.46 o 
   1   8  16       20.10       25.90      8.77 o 
   2   8  16       11.60        8.22      8.15 o 
   3   8  16        3.97       -1.80      8.41 o 
  -3   9  16        1.65       13.69      9.26 o 
  -2   9  16       30.49       34.34     14.34 o 
  -1   9  16       11.75       14.97      8.83 o 
   0   9  16        0.00       -2.12      8.10 o 
   1   9  16       27.38       20.83     11.06 o 
   2   9  16        3.60        0.53      6.01 o 
  -7   0  17        0.19        9.13     15.26 o 
  -5   0  17       21.00       18.50     13.99 o 
  -3   0  17       48.28       63.68     12.91 o 
  -1   0  17       43.26       51.99     14.07 o 
   1   0  17       34.62       67.38     15.34 o 
   3   0  17       79.31      106.62     19.12 o 
   5   0  17       17.09        3.94     13.69 o 
  -7   1  17       12.08       23.11     11.91 o 
  -6   1  17        0.02        0.95      8.03 o 
  -5   1  17       31.21       21.41      9.67 o 
  -4   1  17        0.76        3.12      6.62 o 
  -3   1  17        2.32       -6.13      6.13 o 
  -2   1  17        0.22        4.12      6.23 o 
  -1   1  17       36.32       51.34      8.41 o 
   0   1  17        0.73        0.95      6.32 o 
   1   1  17       16.30       23.39      8.80 o 
   2   1  17        3.09       15.24      8.93 o 
   3   1  17        0.10        1.96      8.32 o 
   4   1  17        5.92        3.00      8.95 o 
   5   1  17        8.65      -10.10     10.10 o 
  -7   2  17        0.28        3.88      8.41 o 
  -6   2  17        0.19       -0.81      7.57 o 
  -5   2  17        0.27        4.94      7.24 o 
  -4   2  17        7.86        1.12      7.17 o 
  -3   2  17       12.91       13.16      7.23 o 
  -2   2  17       23.23       24.86      7.73 o 
  -1   2  17       29.53       38.04     11.07 o 
   0   2  17      100.28      105.00     10.04 o 
   1   2  17       21.89       28.90      7.69 o 
   2   2  17       19.71        8.91      6.79 o 
   3   2  17       54.50       64.49     11.73 o 
   4   2  17       13.85        8.14      9.33 o 
   5   2  17        3.18       -2.23      9.28 o 
  -6   3  17        7.68       19.10      8.83 o 
  -5   3  17        3.45       -6.43      6.77 o 
  -4   3  17        0.01        7.59      7.87 o 
  -3   3  17        3.10        6.17      8.70 o 
  -2   3  17       18.33       19.74      7.35 o 
  -1   3  17        0.09       -6.20      6.20 o 
   0   3  17        6.16       11.18      6.93 o 
   1   3  17        0.11       -5.62      6.24 o 
   2   3  17       23.48       32.44     11.31 o 
   3   3  17        0.60       11.52      8.67 o 
   4   3  17       57.98       75.61     12.30 o 
   5   3  17       25.76       33.43     11.02 o 
  -6   4  17        7.01       14.20     10.14 o 
  -5   4  17        0.31        5.71      7.19 o 
  -4   4  17        3.87        3.46      7.31 o 
  -3   4  17        8.78       14.36      7.40 o 
  -2   4  17       75.94       64.78      9.33 o 
  -1   4  17       19.55       15.17      7.29 o 
   0   4  17      192.94      203.95     24.39 o 
   1   4  17       12.26        6.77      6.80 o 
   2   4  17       39.06       36.22     10.69 o 
   3   4  17        3.87       10.74      7.75 o 
   4   4  17        3.79       -0.90      9.28 o 
   5   4  17        0.00        3.76      9.01 o 
  -6   5  17       11.10       33.30     11.41 o 
  -5   5  17        7.06        6.75      9.62 o 
  -4   5  17        0.79       -5.23     17.80 o 
  -3   5  17        2.98        6.81      7.78 o 
  -2   5  17        0.11       -1.85      6.92 o 
  -1   5  17        4.96       -1.32      6.56 o 
   0   5  17       23.77       22.50     15.67 o 
   1   5  17       40.01       35.35     11.05 o 
   2   5  17        1.36       -3.00      6.50 o 
   3   5  17       12.03       16.25      7.90 o 
   4   5  17       18.09       30.33      8.76 o 
  -5   6  17        0.04       -0.38     10.07 o 
  -4   6  17        4.90       -0.01      8.70 o 
  -3   6  17       13.73       24.89     10.02 o 
  -2   6  17       12.85        7.69      9.07 o 
  -1   6  17       20.89       11.88      9.29 o 
   0   6  17       21.79       33.71      8.35 o 
   1   6  17       50.54       64.71     13.11 o 
   2   6  17        2.04        5.21      7.08 o 
   3   6  17        0.11        6.62      8.20 o 
   4   6  17        1.04       -0.16      7.86 o 
  -4   7  17        4.48       17.09     10.18 o 
  -3   7  17        1.53        1.52      8.41 o 
  -2   7  17        6.67       -1.97      8.64 o 
  -1   7  17       10.19       26.58     27.94 o 
   0   7  17       33.99       48.29     10.80 o 
   1   7  17        5.28        7.64      8.17 o 
   2   7  17       23.01       17.39      9.52 o 
   3   7  17        7.23       10.72      9.30 o 
  -3   8  17        3.38        4.06      9.16 o 
  -2   8  17        1.55        6.16      9.27 o 
  -1   8  17       18.58       28.38     10.44 o 
   0   8  17        7.57       -1.33      8.36 o 
   1   8  17       27.26       44.89     10.56 o 
   2   8  17        4.39       10.37     11.42 o 
  -6   0  18        4.29       14.23     15.07 o 
  -4   0  18        2.63        4.29     11.64 o 
  -2   0  18       42.74       36.05     15.23 o 
   0   0  18       93.92       73.22     16.39 o 
   2   0  18       54.05       61.39     15.96 o 
   4   0  18       18.12       49.77     17.42 o 
  -6   1  18       10.30       35.83     11.62 o 
  -5   1  18        1.07        2.50      9.23 o 
  -4   1  18        6.32        4.55      9.11 o 
  -3   1  18        2.20       -9.97     12.75 o 
  -2   1  18       20.64       27.35     10.04 o 
  -1   1  18        0.40       -7.95      7.95 o 
   0   1  18        2.80       -5.40     18.59 o 
   1   1  18        0.21        1.79      7.82 o 
   2   1  18        0.50        8.95     11.45 o 
   3   1  18        1.44        0.33      8.95 o 
   4   1  18       21.66        8.73      9.89 o 
  -6   2  18       20.96       30.44     12.21 o 
  -5   2  18        0.71        4.48      7.98 o 
  -4   2  18       18.80       19.43      8.20 o 
  -3   2  18       29.12       21.64     12.05 o 
  -2   2  18        8.21        3.60      7.06 o 
  -1   2  18      134.25      148.31     12.07 o 
   0   2  18       49.42       74.31      9.68 o 
   1   2  18       22.14       18.79      8.95 o 
   2   2  18       22.95       33.54     25.89 o 
   3   2  18        5.93        9.32      9.42 o 
   4   2  18        8.57       15.20     10.38 o 
  -5   3  18        0.01       -1.71      7.62 o 
  -4   3  18        0.36        5.59      7.61 o 
  -3   3  18        0.51        4.90      7.95 o 
  -2   3  18       16.74        5.64      7.34 o 
  -1   3  18       17.25       19.43      7.79 o 
   0   3  18       35.56       48.22     11.80 o 
   1   3  18        0.04       -6.64      6.64 o 
   2   3  18        0.26       -9.13     14.45 o 
   3   3  18        0.52       -1.52      8.98 o 
   4   3  18        0.56        0.27      9.73 o 
  -5   4  18        1.44        6.46      9.55 o 
  -4   4  18        0.14       -0.73      7.57 o 
  -3   4  18       23.98       31.59     10.45 o 
  -2   4  18        3.11        7.69     11.76 o 
  -1   4  18       34.27       25.82      8.39 o 
   0   4  18        3.90        7.27      7.49 o 
   1   4  18       98.44      115.69     19.22 o 
   2   4  18        1.17        5.13      7.19 o 
   3   4  18       21.00       17.71      9.77 o 
   4   4  18        0.06       -2.64      9.24 o 
  -5   5  18        0.04      -12.91     12.91 o 
  -4   5  18        0.48        6.57      9.52 o 
  -3   5  18        0.58        5.75      9.26 o 
  -2   5  18        7.61        6.78      7.13 o 
  -1   5  18        1.32        3.16      7.37 o 
   0   5  18        1.01       -0.75      6.94 o 
   1   5  18        7.66       21.04      8.23 o 
   2   5  18        7.18       13.36      8.04 o 
   3   5  18        1.16       -6.32      7.12 o 
  -4   6  18        0.00       -5.97      8.94 o 
  -3   6  18        2.72       -3.06      8.79 o 
  -2   6  18        1.15        3.79      9.35 o 
  -1   6  18       28.86       25.09      9.75 o 
   0   6  18        1.25        3.58      8.53 o 
   1   6  18      130.25      147.04     14.74 o 
   2   6  18        8.39       17.91     10.05 o 
  -3   7  18        1.24        2.81     12.91 o 
  -2   7  18       22.40       39.94     11.52 o 
  -1   7  18        4.77       -2.61      9.70 o 
   0   7  18        0.46        6.88      9.37 o 
   1   7  18        1.92       -0.09      8.96 o 
  -5   0  19       43.76       62.71     19.23 o 
  -3   0  19       13.58       -4.08     13.07 o 
  -1   0  19      160.46      190.86     23.93 o 
   1   0  19       13.28        7.26     12.59 o 
   3   0  19       16.71       32.62     15.77 o 
  -5   1  19       18.24       12.14     10.03 o 
  -4   1  19       11.70       26.99     11.08 o 
  -3   1  19        2.80        6.47     14.42 o 
  -2   1  19        3.71       14.77     11.42 o 
  -1   1  19        7.03        2.04     14.02 o 
   0   1  19        0.01        1.28      9.83 o 
   1   1  19        4.38       16.21      9.38 o 
   2   1  19        0.03        1.09      8.90 o 
   3   1  19        5.78        3.61      9.66 o 
  -5   2  19        0.01       13.69     12.25 o 
  -4   2  19        6.69        4.94      9.49 o 
  -3   2  19       15.98       21.16     10.63 o 
  -2   2  19        3.58        2.61      9.27 o 
  -1   2  19       12.84        8.59     13.07 o 
   0   2  19       71.46       95.49     13.27 o 
   1   2  19        1.25       -4.89      8.65 o 
   2   2  19       63.82       73.22     14.39 o 
   3   2  19        5.25       12.08      9.98 o 
  -4   3  19        0.70        5.48      7.54 o 
  -3   3  19        8.23        0.17      7.76 o 
  -2   3  19        3.34        4.15      7.75 o 
  -1   3  19        4.44       -2.09      7.43 o 
   0   3  19        2.07       -8.18      8.18 o 
   1   3  19       14.43       22.49      9.99 o 
   2   3  19        0.14        6.97      9.71 o 
   3   3  19        6.59       15.84     10.13 o 
  -4   4  19       13.78        7.70     10.24 o 
  -3   4  19        2.93       16.77      8.43 o 
  -2   4  19       28.79       17.80     13.50 o 
  -1   4  19        2.49       -1.41      8.19 o 
   0   4  19       84.75       93.37     11.36 o 
   1   4  19        4.67       -1.04      8.68 o 
   2   4  19       40.07       48.75     12.03 o 
  -3   5  19       18.48       21.13     10.43 o 
  -2   5  19        0.22       -6.36      9.23 o 
  -1   5  19        2.07        8.61      8.06 o 
   0   5  19       20.17       14.93      8.26 o 
   1   5  19        4.08        2.30      7.93 o 
   2   5  19        6.63       26.93     16.69 o 
  -1   6  19        0.01        5.13      9.50 o 
   0   6  19       19.61       26.49     10.71 o 
  -2   0  20        0.45       -9.83     12.83 o 
   0   0  20       14.31       13.69     14.39 o 
   2   0  20       19.59        8.35     13.69 o 
  -3   1  20       12.40       23.30     10.90 o 
  -2   1  20        0.02        1.84      9.89 o 
  -1   1  20        0.51       -6.23      8.70 o 
   0   1  20        8.57       21.31     10.84 o 
   1   1  20        0.17       19.00      9.94 o 
   2   1  20        0.80       -3.04     10.01 o 
  -3   2  20        4.93        9.39      9.41 o 
  -2   2  20       23.78       23.99     11.06 o 
  -1   2  20       38.24       41.86     11.82 o 
   0   2  20       24.12       34.65     11.29 o 
   1   2  20        7.67        5.23      9.59 o 
  -3   3  20        5.09        3.82     11.91 o 
  -2   3  20        0.42        4.29      9.97 o 
  -1   3  20        5.56        3.51     18.13 o 
   0   3  20       14.34       11.68     10.32 o 
   1   3  20        1.37       -2.18      9.79 o 
  -1   4  20       13.16        6.55     10.37 o 
   0   4  20       13.82       17.92     10.76 o 
                                                 
